# Supplementary material for: Comparative Analysis of Transcriptional Regulation Patterns: Understanding the Gene Expression Profile in Nucleocytoviricota
Source: Pathogens. 2021 Jul 24;10(8):935. doi: 10.3390/pathogens10080935 (PMC8400408; doi:10.3390/pathogens10080935)
Supplement: Supplementary file 1 [file pathogens-10-00935-s001.zip]

Archive with 8 entries (8 files):
- Figure S1_R1.tif
- Supplementary Table S1.xls
- Supplementary Table S2.xlsx
- Supplementary Table S3.xlsx
- Supplementary Table S4.xlsx
- Supplementary Table S5.xlsx
- Supplementary Table S6.xlsx
- Supplementary Table S7.xlsx
