# Supplementary material for: Comparative Analysis of Transcriptional Regulation Patterns: Understanding the Gene Expression Profile in Nucleocytoviricota
Source: Pathogens. 2021 Jul 24;10(8):935. doi: 10.3390/pathogens10080935 (PMC8400408; doi:10.3390/pathogens10080935)
Supplement: Supplementary file 1 [file pathogens-10-00935-s001.zip › Supplementary Table S1.xls]

## Sheet: Table S1
Table S1: Comparison of original data and this study on temporal classification of genes
Virus	Time of expression	Original study		This study
		Temporal categories	#Genes	Temporal categories	#Genes
Vaccina virus	0-2 hpi	Early	118	Early	127
	2-4 hpi	Intermediate	53	Intermediate	51
	>4 hpi	Late	38	Late	38
Frog virus 3	0-2 hpi	Imediate early	33	Early	33
	2-4 hpi	Delayed early	22	Intermediate	22
	4-9 hpi	Late	36	Late	36
Mimivirus	0-3 hpi	Early	298	Early	292
	3-6 hpi	Intermediate	212	Intermediate	210
	>6 hpi	Late	331	Late	327
Marseillevirus	0-1 hpi	Early	83	Early	83
	2-4 hpi	Intermediate	218	Intermediate	218
	>4 hpi	Late	156	Late	156
Emiliania	0-1 hpi	Early-undetermined	17	Early	90
huxleyi virus	1-2 hpi	Immediate-early	73
	2-4 hpi	Early	136	Intermediate	185
	4-4.5 hpi	Early-late	49
	4.5-8 hpi	Late-Undetermined	58	Late	120
	8-24 hpi	Late1	22
	8-24 hpi	Late2	40
Medusavirus	0-1 hpi	Immediate-early	42	Early	131
	1-2 hpi	Early	89
	2-4 hpi	Intermediate 1	135	Intermediate	272
		Intermediate 2	137
	4-16 hpi	Late	58	Late	58
