# Supplementary material for: Comparative Analysis of Transcriptional Regulation Patterns: Understanding the Gene Expression Profile in Nucleocytoviricota
Source: Pathogens. 2021 Jul 24;10(8):935. doi: 10.3390/pathogens10080935 (PMC8400408; doi:10.3390/pathogens10080935)
Supplement: Supplementary file 1 [file pathogens-10-00935-s001.zip › Supplementary Table S2.xlsx]

## Sheet: Table S2
Table S2. Marseillevirus marseillevirus (Marseilleviridae) functional/temporal gene classification
Genbank protein ID	Function	NCVOG category	Temporal Classification
NC_013756.1_MAR_ORF404	AAA family ATPase	DNA replication, recombination and repair	Late
NC_013756.1_MAR_ORF258	alkylated DNA repair protein	DNA replication, recombination and repair	Early
NC_013756.1_MAR_ORF293	AP endonuclease family 2 protein	DNA replication, recombination and repair	Intermediate
NC_013756.1_MAR_ORF072	ATP-dependent DNA ligase	DNA replication, recombination and repair	Intermediate
NC_013756.1_MAR_ORF408	ATP-dependent exoDNAse alpha subunit	DNA replication, recombination and repair	Intermediate
NC_013756.1_MAR_ORF269	chaperone protein DnaJ	DNA replication, recombination and repair	Intermediate
NC_013756.1_MAR_ORF371	Csr/MutH/archaeal HJR family nuclease	DNA replication, recombination and repair	Intermediate
NC_013756.1_MAR_ORF152	D5 family helicase-primase	DNA replication, recombination and repair	Intermediate
NC_013756.1_MAR_ORF459	D5-like helicase-primase	DNA replication, recombination and repair	Intermediate
NC_013756.1_MAR_ORF203	D6/D11-like helicase	DNA replication, recombination and repair	Late
NC_013756.1_MAR_ORF241	D6/D11-like helicase	DNA replication, recombination and repair	Late
NC_013756.1_MAR_ORF017	Dam-like adenine-specific DNA methylase	DNA replication, recombination and repair	Intermediate
NC_013756.1_MAR_ORF329	DNA polymerase B family	DNA replication, recombination and repair	Intermediate
NC_013756.1_MAR_ORF315	DNA repair exonuclease SbcCD D subunit	DNA replication, recombination and repair	Intermediate
NC_013756.1_MAR_ORF173	DNA topoisomerase II	DNA replication, recombination and repair	Intermediate
NC_013756.1_MAR_ORF365	flap-specific endonuclease	DNA replication, recombination and repair	Intermediate
NC_013756.1_MAR_ORF184	helicase origin-binding-protein	DNA replication, recombination and repair	Intermediate
NC_013756.1_MAR_ORF036	highly derived D5-like helicase-primase	DNA replication, recombination and repair	Late
NC_013756.1_MAR_ORF387	HNH endonuclease	DNA replication, recombination and repair	Intermediate
NC_013756.1_MAR_ORF295	HNH-family endonuclease	DNA replication, recombination and repair	Intermediate
NC_013756.1_MAR_ORF092	HTH-containing DNA-binding protein	DNA replication, recombination and repair	Late
NC_013756.1_MAR_ORF249	MutH/Vsr/archaeal HJR-like endonuclease	DNA replication, recombination and repair	Intermediate
NC_013756.1_MAR_ORF212	proliferating cell nuclear antigen	DNA replication, recombination and repair	Late
NC_013756.1_MAR_ORF181	putative nuclease	DNA replication, recombination and repair	Intermediate
NC_013756.1_MAR_ORF289	putative nuclease	DNA replication, recombination and repair	Late
NC_013756.1_MAR_ORF040	restriction endonuclease	DNA replication, recombination and repair	Intermediate
NC_013756.1_MAR_ORF129	ribonuclease H	DNA replication, recombination and repair	Early
NC_013756.1_MAR_ORF244	ribonuclease III	DNA replication, recombination and repair	Intermediate
NC_013756.1_MAR_ORF216	RuvC-like Holliday junction resolvase	DNA replication, recombination and repair	Intermediate
NC_013756.1_MAR_ORF118	SMC1 family ATPase	DNA replication, recombination and repair	Intermediate
NC_013756.1_MAR_ORF270	superfamily II helicase	DNA replication, recombination and repair	Intermediate
NC_013756.1_MAR_ORF323	truncated XRN1	DNA replication, recombination and repair	Intermediate
NC_013756.1_MAR_ORF398	uracil-DNA glycosylase D4	DNA replication, recombination and repair	Intermediate
NC_013756.1_MAR_ORF428	Vsr/MutH/archaeal HJR family endonuclease	DNA replication, recombination and repair	Late
NC_013756.1_MAR_ORF301	Vsr/MutH/archaeal HJR family nuclease	DNA replication, recombination and repair	Intermediate
NC_013756.1_MAR_ORF319	XRN1 5'-3' exonuclease	DNA replication, recombination and repair	Early
NC_013756.1_MAR_ORF166	histone 2A-domain-containing protein	Host-virus interactions	Late
NC_013756.1_MAR_ORF414	histone H2B/H2A fusion protein	Host-virus interactions	Late
NC_013756.1_MAR_ORF413	histone H3	Host-virus interactions	Late
NC_013756.1_MAR_ORF156	restriction endonuclease	Host-virus interactions	Intermediate
NC_013756.1_MAR_ORF245	restriction endonuclease	Host-virus interactions	Intermediate
NC_013756.1_MAR_ORF327	restriction endonuclease	Host-virus interactions	Intermediate
NC_013756.1_MAR_ORF349	restriction endonuclease	Host-virus interactions	Intermediate
NC_013756.1_MAR_ORF409	restriction endonuclease	Host-virus interactions	Intermediate
NC_013756.1_MAR_ORF291	SWIB/MDM2 domain-containing protein	Host-virus interactions	Late
NC_013756.1_MAR_ORF400	cell division cycle 123 protein	Miscellaneous	Intermediate
NC_013756.1_MAR_ORF281	membrane-bound metal-dependent hydrolase	Miscellaneous	Late
NC_013756.1_MAR_ORF391	multiple zinc ribbon protein	Miscellaneous	Late
NC_013756.1_MAR_ORF097	putative antitoxin	Miscellaneous	Intermediate
NC_013756.1_MAR_ORF098	toxin of RelE/StbE family	Miscellaneous	Intermediate
NC_013756.1_MAR_ORF070	zinc finger protein	Miscellaneous	Intermediate
NC_013756.1_MAR_ORF193	zinc finger protein	Miscellaneous	Late
NC_013756.1_MAR_ORF321	zinc finger protein	Miscellaneous	Intermediate
NC_013756.1_MAR_ORF322	zinc finger protein	Miscellaneous	Late
NC_013756.1_MAR_ORF403	zinc finger protein	Miscellaneous	Early
NC_013756.1_MAR_ORF237	zinc finger/DNA-binding protein	Miscellaneous	Intermediate
NC_013756.1_MAR_ORF154	zinc-ribbon-containing protein	Miscellaneous	Intermediate
NC_013756.1_MAR_ORF344	zinc-ribbon-containing protein	Miscellaneous	Intermediate
NC_013756.1_MAR_ORF347	zinc-ribbon-containing protein	Miscellaneous	Late
NC_013756.1_MAR_ORF316	ankyrin repeat-containing protein	Miscellaneous	Early
NC_013756.1_MAR_ORF330	ankyrin repeat-containing protein	Miscellaneous	Intermediate
NC_013756.1_MAR_ORF331	ankyrin repeat-containing protein	Miscellaneous	Intermediate
NC_013756.1_MAR_ORF445	ankyrin repeat-containing protein	Miscellaneous	Early
NC_013756.1_MAR_ORF429	bifunctional dihydrofolate reductase-thymidylate synthase	Nucleotide metabolism	Intermediate
NC_013756.1_MAR_ORF217	dNMP kinase	Nucleotide metabolism	Intermediate
NC_013756.1_MAR_ORF081	nucleoside deaminase	Nucleotide metabolism	Early
NC_013756.1_MAR_ORF211	ribonucleoside diphosphate reductase alpha subunit	Nucleotide metabolism	Intermediate
NC_013756.1_MAR_ORF268	ribonucleotide reductase small chain	Nucleotide metabolism	Intermediate
NC_013756.1_MAR_ORF210	Rossmann-fold nucleotide-binding protein	Nucleotide metabolism	Intermediate
NC_013756.1_MAR_ORF236	thymidine kinase	Nucleotide metabolism	Intermediate
NC_013756.1_MAR_ORF015	truncated dUTPase	Nucleotide metabolism	Intermediate
NC_013756.1_MAR_ORF363	calcineurin-like phosphoesterase	Other metabolic functions	Intermediate
NC_013756.1_MAR_ORF189	class 3 lipase	Other metabolic functions	Late
NC_013756.1_MAR_ORF223	class 3 lipase	Other metabolic functions	Late
NC_013756.1_MAR_ORF131	DHH family phosphohydrolase	Other metabolic functions	Intermediate
NC_013756.1_MAR_ORF310	disulfide oxidoreductase	Other metabolic functions	Intermediate
NC_013756.1_MAR_ORF099	flavin-containing amine oxidoreductase	Other metabolic functions	Late
NC_013756.1_MAR_ORF395	galactose binding lectin domain-containing protein	Other metabolic functions	Late
NC_013756.1_MAR_ORF282	glycosyltransferase	Other metabolic functions	Early
NC_013756.1_MAR_ORF328	glycosyltransferase	Other metabolic functions	Late
NC_013756.1_MAR_ORF451	glycosyltransferase	Other metabolic functions	Late
NC_013756.1_MAR_ORF334	inactivated thioredoxin/glutaredoxin	Other metabolic functions	Intermediate
NC_013756.1_MAR_ORF161	mannosyltransferase OCH1-like protein	Other metabolic functions	Intermediate
NC_013756.1_MAR_ORF162	mannosyltransferase OCH1-like protein	Other metabolic functions	Late
NC_013756.1_MAR_ORF074	metal dependent phosphohydrolase	Other metabolic functions	Intermediate
NC_013756.1_MAR_ORF278	metallopeptidase WLM	Other metabolic functions	Late
NC_013756.1_MAR_ORF276	papain-like cysteine peptidase	Other metabolic functions	Late
NC_013756.1_MAR_ORF285	papain-like cysteine peptidase	Other metabolic functions	Late
NC_013756.1_MAR_ORF228	patatin-like phospholipase	Other metabolic functions	Late
NC_013756.1_MAR_ORF416	peptidoglycan peptidase	Other metabolic functions	Late
NC_013756.1_MAR_ORF326	P-loop ATPase/GTPase	Other metabolic functions	Early
NC_013756.1_MAR_ORF231	thioredoxin	Other metabolic functions	Late
NC_013756.1_MAR_ORF313	thioredoxin	Other metabolic functions	Late
NC_013756.1_MAR_ORF332	thioredoxin	Other metabolic functions	Late
NC_013756.1_MAR_ORF247	ubiquitin	Other metabolic functions	Late
NC_013756.1_MAR_ORF407	ubiquitin-like protein	Other metabolic functions	Late
NC_013756.1_MAR_ORF260	divergent serine/threonine protein kinase	Signal transduction regulation	Late
NC_013756.1_MAR_ORF352	divergent serine/threonine protein kinase	Signal transduction regulation	Early
NC_013756.1_MAR_ORF353	divergent serine/threonine protein kinase	Signal transduction regulation	Intermediate
NC_013756.1_MAR_ORF360	divergent serine/threonine protein kinase	Signal transduction regulation	Intermediate
NC_013756.1_MAR_ORF019	F-box containing protein	Signal transduction regulation	Early
NC_013756.1_MAR_ORF028	F-box containing protein	Signal transduction regulation	Early
NC_013756.1_MAR_ORF039	F-box containing protein	Signal transduction regulation	Early
NC_013756.1_MAR_ORF042	F-box containing protein	Signal transduction regulation	Early
NC_013756.1_MAR_ORF068	F-box containing protein	Signal transduction regulation	Early
NC_013756.1_MAR_ORF106	F-box containing protein	Signal transduction regulation	Intermediate
NC_013756.1_MAR_ORF146	F-box containing protein	Signal transduction regulation	Early
NC_013756.1_MAR_ORF151	F-box containing protein	Signal transduction regulation	Early
NC_013756.1_MAR_ORF385	F-box containing protein	Signal transduction regulation	Intermediate
NC_013756.1_MAR_ORF423	putative P-loop kinase	Signal transduction regulation	Late
NC_013756.1_MAR_ORF206	RING finger E3 ubiquitin protein ligase	Signal transduction regulation	Late
NC_013756.1_MAR_ORF084	serine/threonine protein kinase	Signal transduction regulation	Early
NC_013756.1_MAR_ORF122	serine/threonine protein kinase	Signal transduction regulation	Intermediate
NC_013756.1_MAR_ORF160	serine/threonine protein kinase	Signal transduction regulation	Intermediate
NC_013756.1_MAR_ORF191	serine/threonine protein kinase	Signal transduction regulation	Early
NC_013756.1_MAR_ORF195	serine/threonine protein kinase	Signal transduction regulation	Intermediate
NC_013756.1_MAR_ORF199	serine/threonine protein kinase	Signal transduction regulation	Early
NC_013756.1_MAR_ORF424	serine/threonine protein kinase	Signal transduction regulation	Intermediate
NC_013756.1_MAR_ORF427	serine/threonine protein kinase	Signal transduction regulation	Late
NC_013756.1_MAR_ORF432	serine/threonine protein kinase	Signal transduction regulation	Early
NC_013756.1_MAR_ORF446	serine/threonine protein kinase	Signal transduction regulation	Early
NC_013756.1_MAR_ORF264	serine/threonine protein kinase catalytic domain-containing protein	Signal transduction regulation	Late
NC_013756.1_MAR_ORF314	3-domain mRNA capping enzyme	Transcription and RNA processing	Early
NC_013756.1_MAR_ORF052	DNA-directed RNA polymerase subunit alpha	Transcription and RNA processing	Early
NC_013756.1_MAR_ORF055	DNA-directed RNA polymerase subunit alpha	Transcription and RNA processing	Early
NC_013756.1_MAR_ORF023	DNA-directed RNA polymerase subunit beta	Transcription and RNA processing	Early
NC_013756.1_MAR_ORF306	early transcription factor large subunit	Transcription and RNA processing	Late
NC_013756.1_MAR_ORF242	NUDIX hydrolase	Transcription and RNA processing	Early
NC_013756.1_MAR_ORF277	NUDIX hydrolase	Transcription and RNA processing	Intermediate
NC_013756.1_MAR_ORF227	putative RNA methyltransferase	Transcription and RNA processing	Late
NC_013756.1_MAR_ORF340	putative transcription factor VLT3-like protein	Transcription and RNA processing	Late
NC_013756.1_MAR_ORF197	RNA ligase	Transcription and RNA processing	Intermediate
NC_013756.1_MAR_ORF383	RNAP subunit Rpb5	Transcription and RNA processing	Early
NC_013756.1_MAR_ORF222	transcription factor S-II-domain-containing protein RNAP subunit	Transcription and RNA processing	Early
NC_013756.1_MAR_ORF213	transcription initiation factor TFIIB	Transcription and RNA processing	Intermediate
NC_013756.1_MAR_ORF130	eukaryotic peptide chain release translation termination factor 1	Translation	Intermediate
NC_013756.1_MAR_ORF304	eukaryotic translation initiation factor 5	Translation	Intermediate
NC_013756.1_MAR_ORF163	translation elongation factor EF-1alpha	Translation	Late
NC_013756.1_MAR_ORF079	translation initiation factor SUI1	Translation	Late
NC_013756.1_MAR_ORF279	bacterial MORN repeat-containing protein	Uncharacterized	Early
NC_013756.1_MAR_ORF001	hypothetical protein	Uncharacterized	Early
NC_013756.1_MAR_ORF002	hypothetical protein	Uncharacterized	Intermediate
NC_013756.1_MAR_ORF003	hypothetical protein	Uncharacterized	Early
NC_013756.1_MAR_ORF004	hypothetical protein	Uncharacterized	Intermediate
NC_013756.1_MAR_ORF005	hypothetical protein	Uncharacterized	Early
NC_013756.1_MAR_ORF006	hypothetical protein	Uncharacterized	Intermediate
NC_013756.1_MAR_ORF007	hypothetical protein	Uncharacterized	Intermediate
NC_013756.1_MAR_ORF008	hypothetical protein	Uncharacterized	Intermediate
NC_013756.1_MAR_ORF009	hypothetical protein	Uncharacterized	Early
NC_013756.1_MAR_ORF010	hypothetical protein	Uncharacterized	Intermediate
NC_013756.1_MAR_ORF011	hypothetical protein	Uncharacterized	Intermediate
NC_013756.1_MAR_ORF012	hypothetical protein	Uncharacterized	Intermediate
NC_013756.1_MAR_ORF013	hypothetical protein	Uncharacterized	Early
NC_013756.1_MAR_ORF014	hypothetical protein	Uncharacterized	Early
NC_013756.1_MAR_ORF016	hypothetical protein	Uncharacterized	Early
NC_013756.1_MAR_ORF018	hypothetical protein	Uncharacterized	Intermediate
NC_013756.1_MAR_ORF020	hypothetical protein	Uncharacterized	Late
NC_013756.1_MAR_ORF021	hypothetical protein	Uncharacterized	Late
NC_013756.1_MAR_ORF022	hypothetical protein	Uncharacterized	Intermediate
NC_013756.1_MAR_ORF024	hypothetical protein	Uncharacterized	Intermediate
NC_013756.1_MAR_ORF025	hypothetical protein	Uncharacterized	Late
NC_013756.1_MAR_ORF026	hypothetical protein	Uncharacterized	Late
NC_013756.1_MAR_ORF029	hypothetical protein	Uncharacterized	Intermediate
NC_013756.1_MAR_ORF030	hypothetical protein	Uncharacterized	Intermediate
NC_013756.1_MAR_ORF031	hypothetical protein	Uncharacterized	Late
NC_013756.1_MAR_ORF032	hypothetical protein	Uncharacterized	Early
NC_013756.1_MAR_ORF033	hypothetical protein	Uncharacterized	Intermediate
NC_013756.1_MAR_ORF034	hypothetical protein	Uncharacterized	Intermediate
NC_013756.1_MAR_ORF035	hypothetical protein	Uncharacterized	Intermediate
NC_013756.1_MAR_ORF037	hypothetical protein	Uncharacterized	Late
NC_013756.1_MAR_ORF038	hypothetical protein	Uncharacterized	Intermediate
NC_013756.1_MAR_ORF041	hypothetical protein	Uncharacterized	Late
NC_013756.1_MAR_ORF043	hypothetical protein	Uncharacterized	Late
NC_013756.1_MAR_ORF044	hypothetical protein	Uncharacterized	Late
NC_013756.1_MAR_ORF045	hypothetical protein	Uncharacterized	Late
NC_013756.1_MAR_ORF046	hypothetical protein	Uncharacterized	Intermediate
NC_013756.1_MAR_ORF047	hypothetical protein	Uncharacterized	Intermediate
NC_013756.1_MAR_ORF048	hypothetical protein	Uncharacterized	Intermediate
NC_013756.1_MAR_ORF049	hypothetical protein	Uncharacterized	Intermediate
NC_013756.1_MAR_ORF050	hypothetical protein	Uncharacterized	Intermediate
NC_013756.1_MAR_ORF051	hypothetical protein	Uncharacterized	Intermediate
NC_013756.1_MAR_ORF053	hypothetical protein	Uncharacterized	Early
NC_013756.1_MAR_ORF054	hypothetical protein	Uncharacterized	Early
NC_013756.1_MAR_ORF056	hypothetical protein	Uncharacterized	Intermediate
NC_013756.1_MAR_ORF057	hypothetical protein	Uncharacterized	Intermediate
NC_013756.1_MAR_ORF058	hypothetical protein	Uncharacterized	Early
NC_013756.1_MAR_ORF059	hypothetical protein	Uncharacterized	Late
NC_013756.1_MAR_ORF060	hypothetical protein	Uncharacterized	Early
NC_013756.1_MAR_ORF061	hypothetical protein	Uncharacterized	Early
NC_013756.1_MAR_ORF062	hypothetical protein	Uncharacterized	Intermediate
NC_013756.1_MAR_ORF063	hypothetical protein	Uncharacterized	Intermediate
NC_013756.1_MAR_ORF064	hypothetical protein	Uncharacterized	Intermediate
NC_013756.1_MAR_ORF065	hypothetical protein	Uncharacterized	Intermediate
NC_013756.1_MAR_ORF066	hypothetical protein	Uncharacterized	Late
NC_013756.1_MAR_ORF067	hypothetical protein	Uncharacterized	Late
NC_013756.1_MAR_ORF069	hypothetical protein	Uncharacterized	Late
NC_013756.1_MAR_ORF071	hypothetical protein	Uncharacterized	Intermediate
NC_013756.1_MAR_ORF073	hypothetical protein	Uncharacterized	Late
NC_013756.1_MAR_ORF075	hypothetical protein	Uncharacterized	Intermediate
NC_013756.1_MAR_ORF076	hypothetical protein	Uncharacterized	Intermediate
NC_013756.1_MAR_ORF077	hypothetical protein	Uncharacterized	Late
NC_013756.1_MAR_ORF078	hypothetical protein	Uncharacterized	Late
NC_013756.1_MAR_ORF080	hypothetical protein	Uncharacterized	Late
NC_013756.1_MAR_ORF082	hypothetical protein	Uncharacterized	Intermediate
NC_013756.1_MAR_ORF083	hypothetical protein	Uncharacterized	Intermediate
NC_013756.1_MAR_ORF085	hypothetical protein	Uncharacterized	Intermediate
NC_013756.1_MAR_ORF086	hypothetical protein	Uncharacterized	Early
NC_013756.1_MAR_ORF087	hypothetical protein	Uncharacterized	Intermediate
NC_013756.1_MAR_ORF088	hypothetical protein	Uncharacterized	Intermediate
NC_013756.1_MAR_ORF089	hypothetical protein	Uncharacterized	Intermediate
NC_013756.1_MAR_ORF090	hypothetical protein	Uncharacterized	Intermediate
NC_013756.1_MAR_ORF091	hypothetical protein	Uncharacterized	Intermediate
NC_013756.1_MAR_ORF093	hypothetical protein	Uncharacterized	Intermediate
NC_013756.1_MAR_ORF094	hypothetical protein	Uncharacterized	Early
NC_013756.1_MAR_ORF095	hypothetical protein	Uncharacterized	Intermediate
NC_013756.1_MAR_ORF096	hypothetical protein	Uncharacterized	Early
NC_013756.1_MAR_ORF100	hypothetical protein	Uncharacterized	Early
NC_013756.1_MAR_ORF101	hypothetical protein	Uncharacterized	Intermediate
NC_013756.1_MAR_ORF102	hypothetical protein	Uncharacterized	Intermediate
NC_013756.1_MAR_ORF103	hypothetical protein	Uncharacterized	Intermediate
NC_013756.1_MAR_ORF104	hypothetical protein	Uncharacterized	Late
NC_013756.1_MAR_ORF105	hypothetical protein	Uncharacterized	Intermediate
NC_013756.1_MAR_ORF107	hypothetical protein	Uncharacterized	Intermediate
NC_013756.1_MAR_ORF108	hypothetical protein	Uncharacterized	Intermediate
NC_013756.1_MAR_ORF109	hypothetical protein	Uncharacterized	Late
NC_013756.1_MAR_ORF110	hypothetical protein	Uncharacterized	Intermediate
NC_013756.1_MAR_ORF111	hypothetical protein	Uncharacterized	Intermediate
NC_013756.1_MAR_ORF112	hypothetical protein	Uncharacterized	Intermediate
NC_013756.1_MAR_ORF113	hypothetical protein	Uncharacterized	Late
NC_013756.1_MAR_ORF114	hypothetical protein	Uncharacterized	Late
NC_013756.1_MAR_ORF115	hypothetical protein	Uncharacterized	Late
NC_013756.1_MAR_ORF116	hypothetical protein	Uncharacterized	Late
NC_013756.1_MAR_ORF117	hypothetical protein	Uncharacterized	Late
NC_013756.1_MAR_ORF119	hypothetical protein	Uncharacterized	Late
NC_013756.1_MAR_ORF123	hypothetical protein	Uncharacterized	Intermediate
NC_013756.1_MAR_ORF125	hypothetical protein	Uncharacterized	Intermediate
NC_013756.1_MAR_ORF126	hypothetical protein	Uncharacterized	Intermediate
NC_013756.1_MAR_ORF127	hypothetical protein	Uncharacterized	Intermediate
NC_013756.1_MAR_ORF128	hypothetical protein	Uncharacterized	Early
NC_013756.1_MAR_ORF132	hypothetical protein	Uncharacterized	Intermediate
NC_013756.1_MAR_ORF133	hypothetical protein	Uncharacterized	Intermediate
NC_013756.1_MAR_ORF134	hypothetical protein	Uncharacterized	Intermediate
NC_013756.1_MAR_ORF135	hypothetical protein	Uncharacterized	Intermediate
NC_013756.1_MAR_ORF136	hypothetical protein	Uncharacterized	Late
NC_013756.1_MAR_ORF137	hypothetical protein	Uncharacterized	Intermediate
NC_013756.1_MAR_ORF138	hypothetical protein	Uncharacterized	Intermediate
NC_013756.1_MAR_ORF139	hypothetical protein	Uncharacterized	Intermediate
NC_013756.1_MAR_ORF140	hypothetical protein	Uncharacterized	Intermediate
NC_013756.1_MAR_ORF141	hypothetical protein	Uncharacterized	Intermediate
NC_013756.1_MAR_ORF142	hypothetical protein	Uncharacterized	Early
NC_013756.1_MAR_ORF143	hypothetical protein	Uncharacterized	Intermediate
NC_013756.1_MAR_ORF144	hypothetical protein	Uncharacterized	Early
NC_013756.1_MAR_ORF145	hypothetical protein	Uncharacterized	Intermediate
NC_013756.1_MAR_ORF147	hypothetical protein	Uncharacterized	Early
NC_013756.1_MAR_ORF148	hypothetical protein	Uncharacterized	Early
NC_013756.1_MAR_ORF149	hypothetical protein	Uncharacterized	Late
NC_013756.1_MAR_ORF150	hypothetical protein	Uncharacterized	Intermediate
NC_013756.1_MAR_ORF153	hypothetical protein	Uncharacterized	Early
NC_013756.1_MAR_ORF155	hypothetical protein	Uncharacterized	Intermediate
NC_013756.1_MAR_ORF158	hypothetical protein	Uncharacterized	Intermediate
NC_013756.1_MAR_ORF159	hypothetical protein	Uncharacterized	Intermediate
NC_013756.1_MAR_ORF164	hypothetical protein	Uncharacterized	Late
NC_013756.1_MAR_ORF167	hypothetical protein	Uncharacterized	Intermediate
NC_013756.1_MAR_ORF168	hypothetical protein	Uncharacterized	Intermediate
NC_013756.1_MAR_ORF169	hypothetical protein	Uncharacterized	Late
NC_013756.1_MAR_ORF170	hypothetical protein	Uncharacterized	Late
NC_013756.1_MAR_ORF171	hypothetical protein	Uncharacterized	Early
NC_013756.1_MAR_ORF172	hypothetical protein	Uncharacterized	Intermediate
NC_013756.1_MAR_ORF174	hypothetical protein	Uncharacterized	Early
NC_013756.1_MAR_ORF175	hypothetical protein	Uncharacterized	Intermediate
NC_013756.1_MAR_ORF176	hypothetical protein	Uncharacterized	Intermediate
NC_013756.1_MAR_ORF177	hypothetical protein	Uncharacterized	Intermediate
NC_013756.1_MAR_ORF178	hypothetical protein	Uncharacterized	Early
NC_013756.1_MAR_ORF179	hypothetical protein	Uncharacterized	Early
NC_013756.1_MAR_ORF180	hypothetical protein	Uncharacterized	Intermediate
NC_013756.1_MAR_ORF182	hypothetical protein	Uncharacterized	Intermediate
NC_013756.1_MAR_ORF183	hypothetical protein	Uncharacterized	Intermediate
NC_013756.1_MAR_ORF185	hypothetical protein	Uncharacterized	Intermediate
NC_013756.1_MAR_ORF186	hypothetical protein	Uncharacterized	Early
NC_013756.1_MAR_ORF187	hypothetical protein	Uncharacterized	Early
NC_013756.1_MAR_ORF188	hypothetical protein	Uncharacterized	Intermediate
NC_013756.1_MAR_ORF190	hypothetical protein	Uncharacterized	Intermediate
NC_013756.1_MAR_ORF192	hypothetical protein	Uncharacterized	Intermediate
NC_013756.1_MAR_ORF194	hypothetical protein	Uncharacterized	Late
NC_013756.1_MAR_ORF196	hypothetical protein	Uncharacterized	Late
NC_013756.1_MAR_ORF198	hypothetical protein	Uncharacterized	Late
NC_013756.1_MAR_ORF200	hypothetical protein	Uncharacterized	Late
NC_013756.1_MAR_ORF201	hypothetical protein	Uncharacterized	Late
NC_013756.1_MAR_ORF202	hypothetical protein	Uncharacterized	Intermediate
NC_013756.1_MAR_ORF204	hypothetical protein	Uncharacterized	Late
NC_013756.1_MAR_ORF205	hypothetical protein	Uncharacterized	Late
NC_013756.1_MAR_ORF207	hypothetical protein	Uncharacterized	Late
NC_013756.1_MAR_ORF208	hypothetical protein	Uncharacterized	Intermediate
NC_013756.1_MAR_ORF209	hypothetical protein	Uncharacterized	Late
NC_013756.1_MAR_ORF214	hypothetical protein	Uncharacterized	Intermediate
NC_013756.1_MAR_ORF215	hypothetical protein	Uncharacterized	Late
NC_013756.1_MAR_ORF218	hypothetical protein	Uncharacterized	Late
NC_013756.1_MAR_ORF219	hypothetical protein	Uncharacterized	Late
NC_013756.1_MAR_ORF220	hypothetical protein	Uncharacterized	Late
NC_013756.1_MAR_ORF221	hypothetical protein	Uncharacterized	Late
NC_013756.1_MAR_ORF224	hypothetical protein	Uncharacterized	Late
NC_013756.1_MAR_ORF225	hypothetical protein	Uncharacterized	Intermediate
NC_013756.1_MAR_ORF226	hypothetical protein	Uncharacterized	Late
NC_013756.1_MAR_ORF229	hypothetical protein	Uncharacterized	Late
NC_013756.1_MAR_ORF230	hypothetical protein	Uncharacterized	Late
NC_013756.1_MAR_ORF232	hypothetical protein	Uncharacterized	Intermediate
NC_013756.1_MAR_ORF233	hypothetical protein	Uncharacterized	Intermediate
NC_013756.1_MAR_ORF234	hypothetical protein	Uncharacterized	Intermediate
NC_013756.1_MAR_ORF235	hypothetical protein	Uncharacterized	Late
NC_013756.1_MAR_ORF238	hypothetical protein	Uncharacterized	Late
NC_013756.1_MAR_ORF239	hypothetical protein	Uncharacterized	Late
NC_013756.1_MAR_ORF240	hypothetical protein	Uncharacterized	Intermediate
NC_013756.1_MAR_ORF243	hypothetical protein	Uncharacterized	Intermediate
NC_013756.1_MAR_ORF246	hypothetical protein	Uncharacterized	Intermediate
NC_013756.1_MAR_ORF248	hypothetical protein	Uncharacterized	Intermediate
NC_013756.1_MAR_ORF250	hypothetical protein	Uncharacterized	Late
NC_013756.1_MAR_ORF251	hypothetical protein	Uncharacterized	Intermediate
NC_013756.1_MAR_ORF252	hypothetical protein	Uncharacterized	Intermediate
NC_013756.1_MAR_ORF253	hypothetical protein	Uncharacterized	Intermediate
NC_013756.1_MAR_ORF254	hypothetical protein	Uncharacterized	Intermediate
NC_013756.1_MAR_ORF255	hypothetical protein	Uncharacterized	Early
NC_013756.1_MAR_ORF256	hypothetical protein	Uncharacterized	Early
NC_013756.1_MAR_ORF257	hypothetical protein	Uncharacterized	Late
NC_013756.1_MAR_ORF259	hypothetical protein	Uncharacterized	Intermediate
NC_013756.1_MAR_ORF261	hypothetical protein	Uncharacterized	Late
NC_013756.1_MAR_ORF262	hypothetical protein	Uncharacterized	Intermediate
NC_013756.1_MAR_ORF263	hypothetical protein	Uncharacterized	Late
NC_013756.1_MAR_ORF265	hypothetical protein	Uncharacterized	Late
NC_013756.1_MAR_ORF266	hypothetical protein	Uncharacterized	Intermediate
NC_013756.1_MAR_ORF267	hypothetical protein	Uncharacterized	Late
NC_013756.1_MAR_ORF271	hypothetical protein	Uncharacterized	Late
NC_013756.1_MAR_ORF274	hypothetical protein	Uncharacterized	Late
NC_013756.1_MAR_ORF275	hypothetical protein	Uncharacterized	Late
NC_013756.1_MAR_ORF280	hypothetical protein	Uncharacterized	Late
NC_013756.1_MAR_ORF283	hypothetical protein	Uncharacterized	Intermediate
NC_013756.1_MAR_ORF284	hypothetical protein	Uncharacterized	Intermediate
NC_013756.1_MAR_ORF286	hypothetical protein	Uncharacterized	Late
NC_013756.1_MAR_ORF287	hypothetical protein	Uncharacterized	Intermediate
NC_013756.1_MAR_ORF288	hypothetical protein	Uncharacterized	Late
NC_013756.1_MAR_ORF290	hypothetical protein	Uncharacterized	Late
NC_013756.1_MAR_ORF292	hypothetical protein	Uncharacterized	Intermediate
NC_013756.1_MAR_ORF294	hypothetical protein	Uncharacterized	Early
NC_013756.1_MAR_ORF297	hypothetical protein	Uncharacterized	Late
NC_013756.1_MAR_ORF298	hypothetical protein	Uncharacterized	Late
NC_013756.1_MAR_ORF299	hypothetical protein	Uncharacterized	Intermediate
NC_013756.1_MAR_ORF300	hypothetical protein	Uncharacterized	Late
NC_013756.1_MAR_ORF302	hypothetical protein	Uncharacterized	Early
NC_013756.1_MAR_ORF303	hypothetical protein	Uncharacterized	Intermediate
NC_013756.1_MAR_ORF305	hypothetical protein	Uncharacterized	Late
NC_013756.1_MAR_ORF307	hypothetical protein	Uncharacterized	Late
NC_013756.1_MAR_ORF308	hypothetical protein	Uncharacterized	Early
NC_013756.1_MAR_ORF309	hypothetical protein	Uncharacterized	Late
NC_013756.1_MAR_ORF311	hypothetical protein	Uncharacterized	Late
NC_013756.1_MAR_ORF312	hypothetical protein	Uncharacterized	Late
NC_013756.1_MAR_ORF317	hypothetical protein	Uncharacterized	Late
NC_013756.1_MAR_ORF318	hypothetical protein	Uncharacterized	Intermediate
NC_013756.1_MAR_ORF320	hypothetical protein	Uncharacterized	Intermediate
NC_013756.1_MAR_ORF324	hypothetical protein	Uncharacterized	Intermediate
NC_013756.1_MAR_ORF325	hypothetical protein	Uncharacterized	Intermediate
NC_013756.1_MAR_ORF333	hypothetical protein	Uncharacterized	Intermediate
NC_013756.1_MAR_ORF335	hypothetical protein	Uncharacterized	Late
NC_013756.1_MAR_ORF336	hypothetical protein	Uncharacterized	Intermediate
NC_013756.1_MAR_ORF337	hypothetical protein	Uncharacterized	Intermediate
NC_013756.1_MAR_ORF339	hypothetical protein	Uncharacterized	Late
NC_013756.1_MAR_ORF341	hypothetical protein	Uncharacterized	Intermediate
NC_013756.1_MAR_ORF343	hypothetical protein	Uncharacterized	Intermediate
NC_013756.1_MAR_ORF345	hypothetical protein	Uncharacterized	Early
NC_013756.1_MAR_ORF346	hypothetical protein	Uncharacterized	Intermediate
NC_013756.1_MAR_ORF348	hypothetical protein	Uncharacterized	Early
NC_013756.1_MAR_ORF350	hypothetical protein	Uncharacterized	Early
NC_013756.1_MAR_ORF351	hypothetical protein	Uncharacterized	Late
NC_013756.1_MAR_ORF354	hypothetical protein	Uncharacterized	Early
NC_013756.1_MAR_ORF356	hypothetical protein	Uncharacterized	Intermediate
NC_013756.1_MAR_ORF357	hypothetical protein	Uncharacterized	Intermediate
NC_013756.1_MAR_ORF358	hypothetical protein	Uncharacterized	Intermediate
NC_013756.1_MAR_ORF359	hypothetical protein	Uncharacterized	Late
NC_013756.1_MAR_ORF362	hypothetical protein	Uncharacterized	Intermediate
NC_013756.1_MAR_ORF364	hypothetical protein	Uncharacterized	Intermediate
NC_013756.1_MAR_ORF368	hypothetical protein	Uncharacterized	Early
NC_013756.1_MAR_ORF369	hypothetical protein	Uncharacterized	Intermediate
NC_013756.1_MAR_ORF370	hypothetical protein	Uncharacterized	Late
NC_013756.1_MAR_ORF372	hypothetical protein	Uncharacterized	Late
NC_013756.1_MAR_ORF373	hypothetical protein	Uncharacterized	Intermediate
NC_013756.1_MAR_ORF374	hypothetical protein	Uncharacterized	Early
NC_013756.1_MAR_ORF375	hypothetical protein	Uncharacterized	Intermediate
NC_013756.1_MAR_ORF376	hypothetical protein	Uncharacterized	Early
NC_013756.1_MAR_ORF377	hypothetical protein	Uncharacterized	Intermediate
NC_013756.1_MAR_ORF378	hypothetical protein	Uncharacterized	Late
NC_013756.1_MAR_ORF379	hypothetical protein	Uncharacterized	Late
NC_013756.1_MAR_ORF380	hypothetical protein	Uncharacterized	Late
NC_013756.1_MAR_ORF381	hypothetical protein	Uncharacterized	Late
NC_013756.1_MAR_ORF382	hypothetical protein	Uncharacterized	Late
NC_013756.1_MAR_ORF384	hypothetical protein	Uncharacterized	Late
NC_013756.1_MAR_ORF386	hypothetical protein	Uncharacterized	Early
NC_013756.1_MAR_ORF388	hypothetical protein	Uncharacterized	Intermediate
NC_013756.1_MAR_ORF389	hypothetical protein	Uncharacterized	Early
NC_013756.1_MAR_ORF390	hypothetical protein	Uncharacterized	Intermediate
NC_013756.1_MAR_ORF392	hypothetical protein	Uncharacterized	Late
NC_013756.1_MAR_ORF393	hypothetical protein	Uncharacterized	Intermediate
NC_013756.1_MAR_ORF394	hypothetical protein	Uncharacterized	Early
NC_013756.1_MAR_ORF396	hypothetical protein	Uncharacterized	Intermediate
NC_013756.1_MAR_ORF397	hypothetical protein	Uncharacterized	Late
NC_013756.1_MAR_ORF399	hypothetical protein	Uncharacterized	Intermediate
NC_013756.1_MAR_ORF401	hypothetical protein	Uncharacterized	Late
NC_013756.1_MAR_ORF405	hypothetical protein	Uncharacterized	Intermediate
NC_013756.1_MAR_ORF406	hypothetical protein	Uncharacterized	Intermediate
NC_013756.1_MAR_ORF410	hypothetical protein	Uncharacterized	Late
NC_013756.1_MAR_ORF411	hypothetical protein	Uncharacterized	Intermediate
NC_013756.1_MAR_ORF412	hypothetical protein	Uncharacterized	Early
NC_013756.1_MAR_ORF415	hypothetical protein	Uncharacterized	Late
NC_013756.1_MAR_ORF417	hypothetical protein	Uncharacterized	Late
NC_013756.1_MAR_ORF418	hypothetical protein	Uncharacterized	Intermediate
NC_013756.1_MAR_ORF419	hypothetical protein	Uncharacterized	Late
NC_013756.1_MAR_ORF420	hypothetical protein	Uncharacterized	Early
NC_013756.1_MAR_ORF421	hypothetical protein	Uncharacterized	Late
NC_013756.1_MAR_ORF422	hypothetical protein	Uncharacterized	Intermediate
NC_013756.1_MAR_ORF425	hypothetical protein	Uncharacterized	Late
NC_013756.1_MAR_ORF430	hypothetical protein	Uncharacterized	Intermediate
NC_013756.1_MAR_ORF431	hypothetical protein	Uncharacterized	Intermediate
NC_013756.1_MAR_ORF433	hypothetical protein	Uncharacterized	Late
NC_013756.1_MAR_ORF435	hypothetical protein	Uncharacterized	Late
NC_013756.1_MAR_ORF436	hypothetical protein	Uncharacterized	Late
NC_013756.1_MAR_ORF437	hypothetical protein	Uncharacterized	Early
NC_013756.1_MAR_ORF438	hypothetical protein	Uncharacterized	Early
NC_013756.1_MAR_ORF439	hypothetical protein	Uncharacterized	Early
NC_013756.1_MAR_ORF440	hypothetical protein	Uncharacterized	Early
NC_013756.1_MAR_ORF441	hypothetical protein	Uncharacterized	Intermediate
NC_013756.1_MAR_ORF442	hypothetical protein	Uncharacterized	Intermediate
NC_013756.1_MAR_ORF443	hypothetical protein	Uncharacterized	Intermediate
NC_013756.1_MAR_ORF444	hypothetical protein	Uncharacterized	Intermediate
NC_013756.1_MAR_ORF447	hypothetical protein	Uncharacterized	Early
NC_013756.1_MAR_ORF448	hypothetical protein	Uncharacterized	Late
NC_013756.1_MAR_ORF449	hypothetical protein	Uncharacterized	Intermediate
NC_013756.1_MAR_ORF450	hypothetical protein	Uncharacterized	Intermediate
NC_013756.1_MAR_ORF452	hypothetical protein	Uncharacterized	Intermediate
NC_013756.1_MAR_ORF453	hypothetical protein	Uncharacterized	Intermediate
NC_013756.1_MAR_ORF454	hypothetical protein	Uncharacterized	Intermediate
NC_013756.1_MAR_ORF455	hypothetical protein	Uncharacterized	Intermediate
NC_013756.1_MAR_ORF456	hypothetical protein	Uncharacterized	Late
NC_013756.1_MAR_ORF457	hypothetical protein	Uncharacterized	Intermediate
NC_013756.1_MAR_ORF458	hypothetical protein	Uncharacterized	Intermediate
NC_013756.1_MAR_ORF124	MORN repeat-containing protein	Uncharacterized	Early
NC_013756.1_MAR_ORF355	MORN repeat-containing protein	Uncharacterized	Intermediate
NC_013756.1_MAR_ORF361	MORN repeat-containing protein	Uncharacterized	Early
NC_013756.1_MAR_ORF366	MORN repeat-containing protein	Uncharacterized	Intermediate
NC_013756.1_MAR_ORF434	MORN repeat-containing protein	Uncharacterized	Late
NC_013756.1_MAR_ORF367	putative nuclease	Uncharacterized	Late
NC_013756.1_MAR_ORF426	WD repeat protein	Uncharacterized	Late
NC_013756.1_MAR_ORF157	A32-like packaging ATPase	Virion structure and morphogenesis	Late
NC_013756.1_MAR_ORF342	major capsid protein	Virion structure and morphogenesis	Late
NC_013756.1_MAR_ORF272	membrane protein	Virion structure and morphogenesis	Late
NC_013756.1_MAR_ORF273	membrane protein	Virion structure and morphogenesis	Late
NC_013756.1_MAR_ORF296	membrane protein	Virion structure and morphogenesis	Late
NC_013756.1_MAR_ORF338	membrane protein	Virion structure and morphogenesis	Late
NC_013756.1_MAR_ORF120	small membrane protein	Virion structure and morphogenesis	Late
NC_013756.1_MAR_ORF121	small membrane protein	Virion structure and morphogenesis	Late
NC_013756.1_MAR_ORF165	small membrane protein	Virion structure and morphogenesis	Late
