# Supplementary material for: Comparative Analysis of Transcriptional Regulation Patterns: Understanding the Gene Expression Profile in Nucleocytoviricota
Source: Pathogens. 2021 Jul 24;10(8):935. doi: 10.3390/pathogens10080935 (PMC8400408; doi:10.3390/pathogens10080935)
Supplement: Supplementary file 1 [file pathogens-10-00935-s001.zip › Supplementary Table S3.xlsx]

## Sheet: Table S3
Table S3. Acanthamoeba polyphaga mimivirus (Mimiviridae) functional/temporal gene classification
Genbank protein ID	Function	NCVOG category	Temporal classification
NC_014649.1_prot_YP_003986825.1_L320	B-family DNA polymerase	DNA replication. recombination and repair	Intermediate
NC_014649.1_prot_YP_003987308.1_L775	Chaperone protein Dnaj	DNA replication. recombination and repair	Late
NC_014649.1_prot_YP_003986703.1_L206/L207	D5-ATPase-helicase	DNA replication. recombination and repair	Intermediate
NC_014649.1_prot_YP_003986475.1_R1	DEAD-like helicase	DNA replication. recombination and repair	Late
NC_014649.1_prot_YP_003987109.1_R592	DEAD-like helicase	DNA replication. recombination and repair	Intermediate
NC_014649.1_prot_YP_003987289.1_R757	DNA binding	DNA replication. recombination and repair	Early
NC_014649.1_prot_YP_003986821.1_L316	DNA polymerase family X	DNA replication. recombination and repair	Late
NC_014649.1_prot_YP_003987326.1_R793	DNA primase small subunit	DNA replication. recombination and repair	Early
NC_014649.1_prot_YP_003986717.1_L221	DNA topoisomerase 1	DNA replication. recombination and repair	Late
NC_014649.1_prot_YP_003986690.1_R194	DNA topoisomerase 1b	DNA replication. recombination and repair	Late
NC_014649.1_prot_YP_003986988.1_L478	DNA topoisomerase 2	DNA replication. recombination and repair	Intermediate
NC_014649.1_prot_YP_003986714.1_L218	double-stranded RNA binding motif-containing protein	DNA replication. recombination and repair	Intermediate
NC_014649.1_prot_YP_003987312.1_L778	dTDP-4-dehydrorhamnose reductase	DNA replication. recombination and repair	Early
NC_014649.1_prot_YP_003987209.1_L682	endonuclease/exonuclease/phosphatase family protein	DNA replication. recombination and repair	Intermediate
NC_014649.1_prot_YP_003986482.1_R8	helicase origin binding protein	DNA replication. recombination and repair	Intermediate
NC_014649.1_prot_YP_003987060.1_L543	HMG box-containing protein	DNA replication. recombination and repair	Late
NC_014649.1_prot_YP_003986743.1_L247	HNH endonuclease	DNA replication. recombination and repair	Intermediate
NC_014649.1_prot_YP_003986928.1_R422	HNh endonuclease	DNA replication. recombination and repair	Early
NC_014649.1_prot_YP_003986805.1_R301	NAD-dependent DNA ligase	DNA replication. recombination and repair	Intermediate
NC_014649.1_prot_YP_003987047.1_L532	nudix hydrolase	DNA replication. recombination and repair	Early
NC_014649.1_prot_YP_003987240.1_R710	P-loop NTPase family protein	DNA replication. recombination and repair	Early
NC_014649.1_prot_YP_003986935.1_R429	putative 3'-5' exonuclease	DNA replication. recombination and repair	Late
NC_014649.1_prot_YP_003987356.1_R822	putative 5'(3')-deoxyribonucleotidase	DNA replication. recombination and repair	Early
NC_014649.1_prot_YP_003987041.1_R525	putative 5'-3' exonuclease 20	DNA replication. recombination and repair	Late
NC_014649.1_prot_YP_003986983.1_R474	putative AAA family ATPase	DNA replication. recombination and repair	Late
NC_014649.1_prot_YP_003987087.1_R569	putative AAA family ATPase	DNA replication. recombination and repair	Early
NC_014649.1_prot_YP_003987307.1_L774	putative AAA-type ATPase	DNA replication. recombination and repair	Early
NC_014649.1_prot_YP_003987188.1_R664	putative ATPase	DNA replication. recombination and repair	Early
NC_014649.1_prot_YP_003987128.1_R608	putative ATP-binding protein	DNA replication. recombination and repair	Early
NC_014649.1_prot_YP_003987096.1_R579	putative ATP-dependent helicase	DNA replication. recombination and repair	Early
NC_014649.1_prot_YP_003986665.1_L173	putative ATP-dependent RNA helicase	DNA replication. recombination and repair	Early
NC_014649.1_prot_YP_003986792.1_R290	putative ATP-dependent RNA helicase	DNA replication. recombination and repair	Intermediate
NC_014649.1_prot_YP_003986868.1_R362	putative ATP-dependent RNA helicase	DNA replication. recombination and repair	Late
NC_014649.1_prot_YP_003986871.1_R365	putative ATP-dependent RNA helicase	DNA replication. recombination and repair	Early
NC_014649.1_prot_YP_003986900.1_L394	putative ATP-dependent RNA helicase	DNA replication. recombination and repair	Early
NC_014649.1_prot_YP_003987078.1_R561	putative ATP-dependent RNA helicase	DNA replication. recombination and repair	Intermediate
NC_014649.1_prot_YP_003987043.1_R527/R528	putative DNA helicase	DNA replication. recombination and repair	Intermediate
NC_014649.1_prot_YP_003987005.1_L491	putative DNA polymerase sliding clamp	DNA replication. recombination and repair	Intermediate
NC_014649.1_prot_YP_003987355.1_R821	putative DNA polymerase sliding clamp	DNA replication. recombination and repair	Intermediate
NC_014649.1_prot_YP_003987070.1_R553	putative DNA repair protein	DNA replication. recombination and repair	Late
NC_014649.1_prot_YP_003986798.1_R296	putative endonuclease 4	DNA replication. recombination and repair	Intermediate
NC_014649.1_prot_YP_003986891.1_L384	putative endonuclease of the XPG family	DNA replication. recombination and repair	Late
NC_014649.1_prot_YP_003986893.1_L386	putative endonuclease/exonuclease/phosphatase	DNA replication. recombination and repair	Early
NC_014649.1_prot_YP_003987429.1_R892	putative endonuclease/exonuclease/phosphatase	DNA replication. recombination and repair	Early
NC_014649.1_prot_YP_003986606.1_L115	putative helicase	DNA replication. recombination and repair	Intermediate
NC_014649.1_prot_YP_003987107.1_L590	putative helicase	DNA replication. recombination and repair	Late
NC_014649.1_prot_YP_003987130.1_L611	putative histone demethylase	DNA replication. recombination and repair	Early
NC_014649.1_prot_YP_003987075.1_R559	putative HNH endonuclease	DNA replication. recombination and repair	Late
NC_014649.1_prot_YP_003987014.1_R501	putative intron-encoded endonuclease	DNA replication. recombination and repair	Late
NC_014649.1_prot_YP_003986882.1_L375	putative NTPase	DNA replication. recombination and repair	Late
NC_014649.1_prot_YP_003986857.1_L352	putative phage-type endonuclease	DNA replication. recombination and repair	Early
NC_014649.1_prot_YP_003986886.1_R379	putative Phospholipase D/nuclease	DNA replication. recombination and repair	Late
NC_014649.1_prot_YP_003986598.1_L108	putative proliferating cell nuclear antigen	DNA replication. recombination and repair	Late
NC_014649.1_prot_YP_003986915.1_R409	putative replication factor C large subunit	DNA replication. recombination and repair	Early
NC_014649.1_prot_YP_003986899.1_L393	putative replication factor C small subunit	DNA replication. recombination and repair	Late
NC_014649.1_prot_YP_003987011.1_R497	putative replication factor C small subunit	DNA replication. recombination and repair	Intermediate
NC_014649.1_prot_YP_003987022.1_R508	putative replication factor C small subunit	DNA replication. recombination and repair	Late
NC_014649.1_prot_YP_003986572.1_R80	putative resolvase	DNA replication. recombination and repair	Intermediate
NC_014649.1_prot_YP_003986593.1_L103	putative resolvase	DNA replication. recombination and repair	Late
NC_014649.1_prot_YP_003986845.1_R341	putative ribonuclease 3	DNA replication. recombination and repair	Late
NC_014649.1_prot_YP_003986800.1_R298	putative ribonuclease H protein	DNA replication. recombination and repair	Intermediate
NC_014649.1_prot_YP_003986571.1_L79	putative transposase	DNA replication. recombination and repair	Intermediate
NC_014649.1_prot_YP_003986594.1_R104	putative transposase	DNA replication. recombination and repair	Intermediate
NC_014649.1_prot_YP_003986680.1_R186	putative transposase	DNA replication. recombination and repair	Intermediate
NC_014649.1_prot_YP_003987301.1_L769	putative transposase	DNA replication. recombination and repair	Intermediate
NC_014649.1_prot_YP_003987385.1_L851	putative transposase	DNA replication. recombination and repair	Late
NC_014649.1_prot_YP_003986745.1_L249	putative uracil-DNA glycosylase	DNA replication. recombination and repair	Intermediate
NC_014649.1_prot_YP_003986711.1_R214	rab family GTPase	DNA replication. recombination and repair	Intermediate
NC_014649.1_prot_YP_003986483.1_R9	replication origin binding protein	DNA replication. recombination and repair	Intermediate
NC_014649.1_prot_YP_003987167.1_R644	RNA-binding region RNP-1 (RNA recognition motif)	DNA replication. recombination and repair	Early
NC_014649.1_prot_YP_003986758.1_R260	DnaJ-like protein	DNA replication. recombination and repair	Intermediate
NC_014649.1_prot_YP_003986764.1_R266	Dnaj-like protein	DNA replication. recombination and repair	Late
NC_014649.1_prot_YP_003987020.1_R506	putative SWIB domain-containing protein	Host-virus interaction	Late
NC_014649.1_prot_YP_003986500.1_L23	ankyrin-containing protein	Miscellaneous	Early
NC_014649.1_prot_YP_003986590.1_L100	ankyrin-containing protein	Miscellaneous	Early
NC_014649.1_prot_YP_003987223.1_R694	ankyrin-containing protein	Miscellaneous	Late
NC_014649.1_prot_YP_003987418.1_L881	ankyrin-containing protein	Miscellaneous	Early
NC_014649.1_prot_YP_003986586.1_L95	ankyrin-containing protein	Miscellaneous	Early
NC_014649.1_prot_YP_003986722.1_L226	ankyrin-containing protein	Miscellaneous	Early
NC_014649.1_prot_YP_003987095.1_R578	ankyrin-containing protein	Miscellaneous	Intermediate
NC_014649.1_prot_YP_003987277.1_R746	ankyrin-containing protein	Miscellaneous	Early
NC_014649.1_prot_YP_003987411.1_R874	ankyrin-containing protein	Miscellaneous	Early
NC_014649.1_prot_YP_003987309.1_R776	ankyrin-containing protein	Miscellaneous	Early
NC_014649.1_prot_YP_003987104.1_R587	ankyrin-containing protein	Miscellaneous	Early
NC_014649.1_prot_YP_003987153.1_L633	ankyrin-containing protein	Miscellaneous	Late
NC_014649.1_prot_YP_003987276.1_R744	ankyrin-containing protein	Miscellaneous	Early
NC_014649.1_prot_YP_003987298.1_L766	ankyrin-containing protein	Miscellaneous	Late
NC_014649.1_prot_YP_003987316.1_L782	ankyrin-containing protein	Miscellaneous	Early
NC_014649.1_prot_YP_003987323.1_R789	ankyrin-containing protein	Miscellaneous	Intermediate
NC_014649.1_prot_YP_003987342.1_L808	ankyrin-containing protein	Miscellaneous	Early
NC_014649.1_prot_YP_003987372.1_R838	ankyrin-containing protein	Miscellaneous	Early
NC_014649.1_prot_YP_003986595.1_L105	BTB domain-containing protein	Miscellaneous	Early
NC_014649.1_prot_YP_003987366.1_R831	BTB/POZ domain protein	Miscellaneous	Early
NC_014649.1_prot_YP_003986735.1_R239	collagen triple helix repeat containing protein	Miscellaneous	Early
NC_014649.1_prot_YP_003986736.1_R240	collagen triple helix repeat containing protein	Miscellaneous	Intermediate
NC_014649.1_prot_YP_003986737.1_R241	collagen triple helix repeat containing protein	Miscellaneous	Late
NC_014649.1_prot_YP_003986560.1_L71	collagen-like protein 1	Miscellaneous	Late
NC_014649.1_prot_YP_003986692.1_R196	collagen-like protein 2	Miscellaneous	Late
NC_014649.1_prot_YP_003987190.1_L666	collagen-like protein 6	Miscellaneous	Late
NC_014649.1_prot_YP_003987191.1_R667	collagen-like protein 7	Miscellaneous	Early
NC_014649.1_prot_YP_003986661.1_L169	divergent P-loop NTPase	Miscellaneous	Early
NC_014649.1_prot_YP_003986507.1_L30	kila N-domain-containing protein	Miscellaneous	Intermediate
NC_014649.1_prot_YP_003987444.1_L908	N-terminal BTB domain-containing protein	Miscellaneous	Early
NC_014649.1_prot_YP_003986716.1_R220	pin domain-containing protein	Miscellaneous	Early
NC_014649.1_prot_YP_003986499.1_L22	putative ankyrin repeat protein	Miscellaneous	Intermediate
NC_014649.1_prot_YP_003986502.1_L25	putative ankyrin repeat protein	Miscellaneous	Intermediate
NC_014649.1_prot_YP_003986516.1_L36	putative ankyrin repeat protein	Miscellaneous	Early
NC_014649.1_prot_YP_003986519.1_L38	putative ankyrin repeat protein	Miscellaneous	Early
NC_014649.1_prot_YP_003986526.1_L42	putative ankyrin repeat protein	Miscellaneous	Early
NC_014649.1_prot_YP_003986530.1_L45	putative ankyrin repeat protein	Miscellaneous	Intermediate
NC_014649.1_prot_YP_003986542.1_L56	putative ankyrin repeat protein	Miscellaneous	Early
NC_014649.1_prot_YP_003986545.1_L59	putative ankyrin repeat protein	Miscellaneous	Early
NC_014649.1_prot_YP_003986551.1_L62	putative ankyrin repeat protein	Miscellaneous	Intermediate
NC_014649.1_prot_YP_003986552.1_L63	putative ankyrin repeat protein	Miscellaneous	Late
NC_014649.1_prot_YP_003986555.1_L66	putative ankyrin repeat protein	Miscellaneous	Late
NC_014649.1_prot_YP_003986561.1_L72	putative ankyrin repeat protein	Miscellaneous	Early
NC_014649.1_prot_YP_003986579.1_L86	putative ankyrin repeat protein	Miscellaneous	Early
NC_014649.1_prot_YP_003986581.1_L88	putative ankyrin repeat protein	Miscellaneous	Early
NC_014649.1_prot_YP_003986583.1_L90/L91	putative ankyrin repeat protein	Miscellaneous	Late
NC_014649.1_prot_YP_003986584.1_L92/93	putative ankyrin repeat protein	Miscellaneous	Early
NC_014649.1_prot_YP_003986589.1_L99	putative ankyrin repeat protein	Miscellaneous	Early
NC_014649.1_prot_YP_003986599.1_L109	putative ankyrin repeat protein	Miscellaneous	Early
NC_014649.1_prot_YP_003986611.1_L120	putative ankyrin repeat protein	Miscellaneous	Intermediate
NC_014649.1_prot_YP_003986612.1_L121	putative ankyrin repeat protein	Miscellaneous	Late
NC_014649.1_prot_YP_003986613.1_L122	putative ankyrin repeat protein	Miscellaneous	Early
NC_014649.1_prot_YP_003986640.1_L148	putative ankyrin repeat protein	Miscellaneous	Late
NC_014649.1_prot_YP_003986684.1_R190	putative ankyrin repeat protein	Miscellaneous	Late
NC_014649.1_prot_YP_003986712.1_L215/L21	putative ankyrin repeat protein	Miscellaneous	Late
NC_014649.1_prot_YP_003986715.1_R219	putative ankyrin repeat protein	Miscellaneous	Intermediate
NC_014649.1_prot_YP_003986724.1_L228	putative ankyrin repeat protein	Miscellaneous	Early
NC_014649.1_prot_YP_003986725.1_R229	putative ankyrin repeat protein	Miscellaneous	Early
NC_014649.1_prot_YP_003986765.1_R267	putative ankyrin repeat protein	Miscellaneous	Late
NC_014649.1_prot_YP_003986769.1_L271	putative ankyrin repeat protein	Miscellaneous	Early
NC_014649.1_prot_YP_003986772.1_L273	putative ankyrin repeat protein	Miscellaneous	Early
NC_014649.1_prot_YP_003986780.1_L279	putative ankyrin repeat protein	Miscellaneous	Early
NC_014649.1_prot_YP_003986785.1_L283	putative ankyrin repeat protein	Miscellaneous	Early
NC_014649.1_prot_YP_003986786.1_L284	putative ankyrin repeat protein	Miscellaneous	Early
NC_014649.1_prot_YP_003986791.1_L289	putative ankyrin repeat protein	Miscellaneous	Early
NC_014649.1_prot_YP_003986876.1_R369	putative ankyrin repeat protein	Miscellaneous	Early
NC_014649.1_prot_YP_003986990.1_R480	putative ankyrin repeat protein	Miscellaneous	Intermediate
NC_014649.1_prot_YP_003986991.1_R481	putative ankyrin repeat protein	Miscellaneous	Late
NC_014649.1_prot_YP_003986999.1_L487	putative ankyrin repeat protein	Miscellaneous	Intermediate
NC_014649.1_prot_YP_003987066.1_R549	putative ankyrin repeat protein	Miscellaneous	Intermediate
NC_014649.1_prot_YP_003987093.1_L577	putative ankyrin repeat protein	Miscellaneous	Early
NC_014649.1_prot_YP_003987114.1_R596	putative ankyrin repeat protein	Miscellaneous	Late
NC_014649.1_prot_YP_003987115.1_R597	putative ankyrin repeat protein	Miscellaneous	Early
NC_014649.1_prot_YP_003987116.1_R598	putative ankyrin repeat protein	Miscellaneous	Early
NC_014649.1_prot_YP_003987117.1_R599	putative ankyrin repeat protein	Miscellaneous	Early
NC_014649.1_prot_YP_003987118.1_R600	putative ankyrin repeat protein	Miscellaneous	Intermediate
NC_014649.1_prot_YP_003987119.1_R601	putative ankyrin repeat protein	Miscellaneous	Intermediate
NC_014649.1_prot_YP_003987186.1_L662	putative ankyrin repeat protein	Miscellaneous	Early
NC_014649.1_prot_YP_003987263.1_R731	putative ankyrin repeat protein	Miscellaneous	Early
NC_014649.1_prot_YP_003987264.1_L733	putative ankyrin repeat protein	Miscellaneous	Early
NC_014649.1_prot_YP_003987294.1_R762	putative ankyrin repeat protein	Miscellaneous	Intermediate
NC_014649.1_prot_YP_003987296.1_L764	putative ankyrin repeat protein	Miscellaneous	Late
NC_014649.1_prot_YP_003987297.1_R765	putative ankyrin repeat protein	Miscellaneous	Early
NC_014649.1_prot_YP_003987299.1_L767	putative ankyrin repeat protein	Miscellaneous	Intermediate
NC_014649.1_prot_YP_003987305.1_L772	putative ankyrin repeat protein	Miscellaneous	Early
NC_014649.1_prot_YP_003987319.1_R785	putative ankyrin repeat protein	Miscellaneous	Early
NC_014649.1_prot_YP_003987321.1_R787	putative ankyrin repeat protein	Miscellaneous	Early
NC_014649.1_prot_YP_003987329.1_R795	putative ankyrin repeat protein	Miscellaneous	Early
NC_014649.1_prot_YP_003987357.1_L823	putative ankyrin repeat protein	Miscellaneous	Intermediate
NC_014649.1_prot_YP_003987367.1_R832/R833	putative ankyrin repeat protein	Miscellaneous	Early
NC_014649.1_prot_YP_003987369.1_R835	putative ankyrin repeat protein	Miscellaneous	Early
NC_014649.1_prot_YP_003987370.1_R836	putative ankyrin repeat protein	Miscellaneous	Early
NC_014649.1_prot_YP_003987373.1_R839	putative ankyrin repeat protein	Miscellaneous	Early
NC_014649.1_prot_YP_003987379.1_R845	putative ankyrin repeat protein	Miscellaneous	Intermediate
NC_014649.1_prot_YP_003987389.1_R856	putative ankyrin repeat protein	Miscellaneous	Early
NC_014649.1_prot_YP_003987394.1_R861	putative ankyrin repeat protein	Miscellaneous	Early
NC_014649.1_prot_YP_003987395.1_L862	putative ankyrin repeat protein	Miscellaneous	Early
NC_014649.1_prot_YP_003987430.1_L893/L894	putative ankyrin repeat protein	Miscellaneous	Intermediate
NC_014649.1_prot_YP_003987431.1_R895	putative ankyrin repeat protein	Miscellaneous	Early
NC_014649.1_prot_YP_003987435.1_L899	putative ankyrin repeat protein	Miscellaneous	Late
NC_014649.1_prot_YP_003987437.1_R901	putative ankyrin repeat protein	Miscellaneous	Early
NC_014649.1_prot_YP_003987447.1_L910	putative ankyrin repeat protein	Miscellaneous	Early
NC_014649.1_prot_YP_003987261.1_L729	putative BTB/POZ domain and WD-repeat protein	Miscellaneous	Late
NC_014649.1_prot_YP_003987268.1_L737	putative BTB/POZ domain and WD-repeat protein	Miscellaneous	Early
NC_014649.1_prot_YP_003987315.1_L781	putative BTB/POZ domain and WD-repeat protein	Miscellaneous	Late
NC_014649.1_prot_YP_003986515.1_L35	putative BTB/POZ domain-containing protein	Miscellaneous	Early
NC_014649.1_prot_YP_003986535.1_L49	putative BTB/POZ domain-containing protein	Miscellaneous	Early
NC_014649.1_prot_YP_003986541.1_L55	putative BTB/POZ domain-containing protein	Miscellaneous	Early
NC_014649.1_prot_YP_003986557.1_L67	putative BTB/POZ domain-containing protein	Miscellaneous	Early
NC_014649.1_prot_YP_003986566.1_L76	putative BTB/POZ domain-containing protein	Miscellaneous	Early
NC_014649.1_prot_YP_003986578.1_L85	putative BTB/POZ domain-containing protein	Miscellaneous	Early
NC_014649.1_prot_YP_003986582.1_L89	putative BTB/POZ domain-containing protein	Miscellaneous	Early
NC_014649.1_prot_YP_003986588.1_R97	putative BTB/POZ domain-containing protein	Miscellaneous	Early
NC_014649.1_prot_YP_003986597.1_L107	putative BTB/POZ domain-containing protein	Miscellaneous	Late
NC_014649.1_prot_YP_003986720.1_R224	putative BTB/POZ domain-containing protein	Miscellaneous	Early
NC_014649.1_prot_YP_003986721.1_R225	putative BTB/POZ domain-containing protein	Miscellaneous	Intermediate
NC_014649.1_prot_YP_003986771.1_L272	putative BTB/POZ domain-containing protein	Miscellaneous	Late
NC_014649.1_prot_YP_003987197.1_L673	putative BTB/POZ domain-containing protein	Miscellaneous	Late
NC_014649.1_prot_YP_003987267.1_R736	putative BTB/POZ domain-containing protein	Miscellaneous	Late
NC_014649.1_prot_YP_003987272.1_R741	putative BTB/POZ domain-containing protein	Miscellaneous	Early
NC_014649.1_prot_YP_003987295.1_L763	putative BTB/POZ domain-containing protein	Miscellaneous	Early
NC_014649.1_prot_YP_003987304.1_R771	putative BTB/POZ domain-containing protein	Miscellaneous	Intermediate
NC_014649.1_prot_YP_003987320.1_L786	putative BTB/POZ domain-containing protein	Miscellaneous	Early
NC_014649.1_prot_YP_003986959.1_R450	putative cell-wall-anchored protein sasa (LPXTG motif)	Miscellaneous	Late
NC_014649.1_prot_YP_003987259.1_L728	putative CfxQ-like protein	Miscellaneous	Late
NC_014649.1_prot_YP_003986734.1_R238	putative collagenous domain-containing protein	Miscellaneous	Intermediate
NC_014649.1_prot_YP_003987129.1_R610	putative cupin RmlC-type domain protein	Miscellaneous	Early
NC_014649.1_prot_YP_003987180.1_L657	putative EGF-like domain-containing protein	Miscellaneous	Intermediate
NC_014649.1_prot_YP_003987416.1_R879	putative EGF-like domain-containing protein	Miscellaneous	Intermediate
NC_014649.1_prot_YP_003986707.1_L211	putative etoposide-induced protein 2.4	Miscellaneous	Intermediate
NC_014649.1_prot_YP_003986635.1_L143	putative exoV-like protein	Miscellaneous	Late
NC_014649.1_prot_YP_003987057.1_L540	putative F-box/LRR-repeat protein	Miscellaneous	Late
NC_014649.1_prot_YP_003986654.1_L162	putative FNIP repeat-containing protein	Miscellaneous	Early
NC_014649.1_prot_YP_003986662.1_L170	putative FNIP repeat-containing protein	Miscellaneous	Early
NC_014649.1_prot_YP_003986919.1_R413	putative FNIP repeat-containing protein	Miscellaneous	Intermediate
NC_014649.1_prot_YP_003987156.1_R635	putative FNIP repeat-containing protein	Miscellaneous	Early
NC_014649.1_prot_YP_003987142.1_R623	putative GTP-binding protein	Miscellaneous	Late
NC_014649.1_prot_YP_003986952.1_R443	putative J domain-containing protein	Miscellaneous	Late
NC_014649.1_prot_YP_003986478.1_L4	putative KilA-N domain-containing protein	Miscellaneous	Intermediate
NC_014649.1_prot_YP_003986509.1_L32	putative Kila-N domain-containing protein	Miscellaneous	Early
NC_014649.1_prot_YP_003986510.1_L33	putative Kila-N domain-containing protein	Miscellaneous	Early
NC_014649.1_prot_YP_003986517.1_L37	putative Kila-N domain-containing protein	Miscellaneous	Intermediate
NC_014649.1_prot_YP_003986852.1_R347	putative KilA-N domain-containing protein	Miscellaneous	Late
NC_014649.1_prot_YP_003987413.1_L876	putative KilA-N domain-containing protein	Miscellaneous	Late
NC_014649.1_prot_YP_003987414.1_R878	putative KilA-N domain-containing protein	Miscellaneous	Late
NC_014649.1_prot_YP_003987438.1_R902	putative KilA-N domain-containing protein	Miscellaneous	Late
NC_014649.1_prot_YP_003987269.1_R738	putative mitochondrial protein	Miscellaneous	Late
NC_014649.1_prot_YP_003986826.1_R321	putative myristoylated membrane protein	Miscellaneous	Intermediate
NC_014649.1_prot_YP_003986996.1_L485	putative PAN domain-containing protein	Miscellaneous	Late
NC_014649.1_prot_YP_003987221.1_R692	putative potassium channel protein	Miscellaneous	Late
NC_014649.1_prot_YP_003987056.1_L539	putative potassium channel voltage dependent tetramerization domain protein	Miscellaneous	Late
NC_014649.1_prot_YP_003986726.1_L230	putative procollagen-lysine	Miscellaneous	Late
NC_014649.1_prot_YP_003987227.1_L697	putative procollagen-lysine	Miscellaneous	Early
NC_014649.1_prot_YP_003986848.1_L344	putative regulator of chromosome condensation	Miscellaneous	Intermediate
NC_014649.1_prot_YP_003986495.1_L18	putative sel1-like repeat-containing protein	Miscellaneous	Early
NC_014649.1_prot_YP_003986498.1_L21	putative sel1-like repeat-containing protein	Miscellaneous	Early
NC_014649.1_prot_YP_003987347.1_L813	putative sel1-like repeat-containing protein	Miscellaneous	Early
NC_014649.1_prot_YP_003987381.1_R848	putative sel1-like repeat-containing protein	Miscellaneous	Late
NC_014649.1_prot_YP_003987228.1_L698	putative serpin-like protein	Miscellaneous	Early
NC_014649.1_prot_YP_003986718.1_L222	putative SET domain-containing protein	Miscellaneous	Late
NC_014649.1_prot_YP_003986834.1_R329	putative zinc finger MYND domain-containing protein	Miscellaneous	Early
NC_014649.1_prot_YP_003986939.1_R433	RecF N-terminal domain protein	Miscellaneous	Intermediate
NC_014649.1_prot_YP_003986577.1_L84	WD-repeat family protein	Miscellaneous	Intermediate
NC_014649.1_prot_YP_003986927.1_L421	Zn finger-containing protein	Miscellaneous	Early
NC_014649.1_prot_YP_003986994.1_L483	Zn-finger domain-containing protein	Miscellaneous	Intermediate
NC_014649.1_prot_YP_003986614.1_L123	Zn-finger protein	Miscellaneous	Early
NC_014649.1_prot_YP_003987419.1_R883	CDC 123-like protein	Miscellaneous	Intermediate
NC_014649.1_prot_YP_003987288.1_R756	5',3'-deoxyribonucleotidase	Nucleotide metabolism	Early
NC_014649.1_prot_YP_003987009.1_R495	bifunctional dihydrofolate reductase-thymidylate synthase	Nucleotide metabolism	Late
NC_014649.1_prot_YP_003986816.1_R311	ribonucleoside-diphosphate reductase large subunit	Nucleotide metabolism	Late
NC_014649.1_prot_YP_003986815.1_L310	ribonucleotide reductase small subunit	Nucleotide metabolism	Late
NC_014649.1_prot_YP_003986756.1_L258	thymidine kinase	Nucleotide metabolism	Late
NC_014649.1_prot_YP_003986693.1_R197	putative cytidine deaminase	Nucleotide metabolism	Intermediate
NC_014649.1_prot_YP_003987339.1_L805	7-dehydrocholesterol reductase	Other metabolic functions	Late
NC_014649.1_prot_YP_003987150.1_L630	acid ceramidase-like protein	Other metabolic functions	Late
NC_014649.1_prot_YP_003987045.1_R530	cytochrome 450-like protein	Other metabolic functions	Intermediate
NC_014649.1_prot_YP_003987037.1_L520	DHH family phosphohydrolase-like protein	Other metabolic functions	Late
NC_014649.1_prot_YP_003987139.1_L620	Dual specificity S/Y phosphatase	Other metabolic functions	Early
NC_014649.1_prot_YP_003986818.1_R313	formamidopyrimidine-DNA glycosylase	Other metabolic functions	Intermediate
NC_014649.1_prot_YP_003986819.1_R314	Glucosamine 6-phosphate N-acetyltransferase	Other metabolic functions	Early
NC_014649.1_prot_YP_003987365.1_R830	glucose-methanol-choline oxidoreductase	Other metabolic functions	Early
NC_014649.1_prot_YP_003987245.1_R714	Glutamine amidotransferase	Other metabolic functions	Early
NC_014649.1_prot_YP_003986982.1_R473	glutamine-dependent asparagine synthetase	Other metabolic functions	Late
NC_014649.1_prot_YP_003986878.1_R370	Glycosyltransferase	Other metabolic functions	Early
NC_014649.1_prot_YP_003986631.1_R139	glycosyltransferase family 2 protein	Other metabolic functions	Late
NC_014649.1_prot_YP_003986627.1_R135	GMC oxidoreductase	Other metabolic functions	Late
NC_014649.1_prot_YP_003987467.1_L891	GMC oxidoreductase	Other metabolic functions	Early
NC_014649.1_prot_YP_003986897.1_R390	heat shock 70 kDa protein-like protein	Other metabolic functions	Intermediate
NC_014649.1_prot_YP_003986752.1_L254	heat shock protein 70-like protein	Other metabolic functions	Late
NC_014649.1_prot_YP_003987179.1_R656	histidine phosphatase family	Other metabolic functions	Early
NC_014649.1_prot_YP_003987376.1_R842	Hydrolase	Other metabolic functions	Early
NC_014649.1_prot_YP_003987335.1_L801	metal dependent phosphohydrolase	Other metabolic functions	Early
NC_014649.1_prot_YP_003987038.1_L523	MuT-like NTP pyrophosphohydrolase	Other metabolic functions	Intermediate
NC_014649.1_prot_YP_003987426.1_R890	oxidoreductase (C-term)	Other metabolic functions	Early
NC_014649.1_prot_YP_003987105.1_R588	peptidase C19 subfamily protein	Other metabolic functions	Intermediate
NC_014649.1_prot_YP_003986808.1_R304	phosphatase 2C	Other metabolic functions	Intermediate
NC_014649.1_prot_YP_003987165.1_R642	phosphatidylethanolamine-binding protein-like protein	Other metabolic functions	Late
NC_014649.1_prot_YP_003987262.1_L732	putative ABC transporter ATP-binding protein/permease	Other metabolic functions	Late
NC_014649.1_prot_YP_003986643.1_R151	putative acetyltransferase	Other metabolic functions	Early
NC_014649.1_prot_YP_003986951.1_L442	putative ADP-ribosylglycohydrolase	Other metabolic functions	Late
NC_014649.1_prot_YP_003986908.1_R402	putative alpha/beta hydrolase	Other metabolic functions	Intermediate
NC_014649.1_prot_YP_003987040.1_L524	putative alpha/beta hydrolase	Other metabolic functions	Early
NC_014649.1_prot_YP_003986682.1_R188	putative amine oxidase	Other metabolic functions	Late
NC_014649.1_prot_YP_003987177.1_R654	putative amine oxidase	Other metabolic functions	Late
NC_014649.1_prot_YP_003987440.1_R904	putative cholinesterase	Other metabolic functions	Intermediate
NC_014649.1_prot_YP_003986923.1_L417	putative dehydrogenase	Other metabolic functions	Late
NC_014649.1_prot_YP_003987466.1_R850	putative deoxyribodipyrimidine photolyase-related protein	Other metabolic functions	Intermediate
NC_014649.1_prot_YP_003987386.1_R852/R853	putative deoxyribodipyrimidine photolyase-related protein	Other metabolic functions	Late
NC_014649.1_prot_YP_003986873.1_R366	putative FAD-linked sulfhydryl oxidase	Other metabolic functions	Late
NC_014649.1_prot_YP_003986910.1_L404	putative Fe2OG dioxygenase	Other metabolic functions	Intermediate
NC_014649.1_prot_YP_003987439.1_R903	putative Fe2OG oxygenase family oxidoreductase	Other metabolic functions	Early
NC_014649.1_prot_YP_003987175.1_R652	putative fucosyltransferase	Other metabolic functions	Late
NC_014649.1_prot_YP_003987176.1_R653	putative fucosyltransferase	Other metabolic functions	Late
NC_014649.1_prot_YP_003986633.1_R141	putative GDP-mannose 4.6 dehydratase	Other metabolic functions	Intermediate
NC_014649.1_prot_YP_003987136.1_R617	putative glucosamine--fructose-6-phosphate aminotransferase	Other metabolic functions	Late
NC_014649.1_prot_YP_003986691.1_R195	putative glutaredoxin	Other metabolic functions	Late
NC_014649.1_prot_YP_003986632.1_L140	putative glycosyltransferase	Other metabolic functions	Late
NC_014649.1_prot_YP_003986689.1_L193	putative glycosyltransferase	Other metabolic functions	Late
NC_014649.1_prot_YP_003986761.1_L263	putative glycosyltransferase	Other metabolic functions	Late
NC_014649.1_prot_YP_003986867.1_L361	putative glycosyltransferase	Other metabolic functions	Late
NC_014649.1_prot_YP_003986619.1_L128	putative GMC-type oxidoreductase	Other metabolic functions	Early
NC_014649.1_prot_YP_003986936.1_R430	putative HD phosphohydrolase	Other metabolic functions	Intermediate
NC_014649.1_prot_YP_003987340.1_L806	putative lanosterol 14-alpha demethylase	Other metabolic functions	Early
NC_014649.1_prot_YP_003987151.1_L631	putative lectin	Other metabolic functions	Late
NC_014649.1_prot_YP_003986553.1_L64	putative lipoxygenase	Other metabolic functions	Late
NC_014649.1_prot_YP_003987021.1_L507	putative metallo-dependent phosphatase	Other metabolic functions	Late
NC_014649.1_prot_YP_003986828.1_L323	putative metallopeptidase WLM domain protein	Other metabolic functions	Early
NC_014649.1_prot_YP_003987099.1_L582	putative N-acetyltransferase	Other metabolic functions	Late
NC_014649.1_prot_YP_003987138.1_L619	putative N-myristoyltransferase	Other metabolic functions	Late
NC_014649.1_prot_YP_003986777.1_L276	putative oxoglutarate/malate carrier protein	Other metabolic functions	Late
NC_014649.1_prot_YP_003986912.1_R406	putative papain-like cysteine peptidase	Other metabolic functions	Early
NC_014649.1_prot_YP_003987137.1_R618	putative patatin phospholipase	Other metabolic functions	Late
NC_014649.1_prot_YP_003986953.1_L444	putative patatin-like phospholipase	Other metabolic functions	Late
NC_014649.1_prot_YP_003987086.1_R568	putative patatin-like phospholipase	Other metabolic functions	Intermediate
NC_014649.1_prot_YP_003986985.1_R476	putative peptidase C1-like protein	Other metabolic functions	Intermediate
NC_014649.1_prot_YP_003987110.1_L593	putative peptidase S9	Other metabolic functions	Late
NC_014649.1_prot_YP_003986902.1_L396	putative phosphoesterase	Other metabolic functions	Intermediate
NC_014649.1_prot_YP_003987236.1_R706	putative phosphoglycerate mutase family protein	Other metabolic functions	Late
NC_014649.1_prot_YP_003986596.1_R106	putative phosphohydrolase	Other metabolic functions	Intermediate
NC_014649.1_prot_YP_003987108.1_L591	putative prolyl 4-hydroxylase	Other metabolic functions	Late
NC_014649.1_prot_YP_003987334.1_R800	putative purine phosphorylase	Other metabolic functions	Early
NC_014649.1_prot_YP_003986628.1_L136	putative pyridoxal phosphate-dependent transferase	Other metabolic functions	Late
NC_014649.1_prot_YP_003986987.1_L477	putative pyrophosphohydrolase	Other metabolic functions	Late
NC_014649.1_prot_YP_003986858.1_R353	putative thiol protease	Other metabolic functions	Intermediate
NC_014649.1_prot_YP_003986795.1_L293	putative ubiquitin carboxyl-terminal hydrolase	Other metabolic functions	Late
NC_014649.1_prot_YP_003987035.1_R519	putative ubiquitin-conjugating enzyme	Other metabolic functions	Intermediate
NC_014649.1_prot_YP_003986967.1_R458	putative ubiquitin-conjugating enzyme E2	Other metabolic functions	Late
NC_014649.1_prot_YP_003987237.1_R707	putative ubiquitin-conjugating enzyme E2	Other metabolic functions	Intermediate
NC_014649.1_prot_YP_003987216.1_L687	putative UDP-N-acetylglucosamine pyrophosphorylase	Other metabolic functions	Late
NC_014649.1_prot_YP_003987033.1_R518	putative zinc metalloproteinase	Other metabolic functions	Late
NC_014649.1_prot_YP_003987010.1_L496	putative zinc-type alcohol dehydrogenase-like protein	Other metabolic functions	Late
NC_014649.1_prot_YP_003986729.1_L233	putative Zn-dependent peptidase	Other metabolic functions	Early
NC_014649.1_prot_YP_003987134.1_L615	Riboflavin biosynthesis intermediates N-glycosidase	Other metabolic functions	Late
NC_014649.1_prot_YP_003987112.1_R595	thiol oxidoreductase e10r	Other metabolic functions	Late
NC_014649.1_prot_YP_003986866.1_L360	thioredoxin domain-containing protein	Other metabolic functions	Early
NC_014649.1_prot_YP_003986950.1_R441	thioredoxin domain-containing protein	Other metabolic functions	Intermediate
NC_014649.1_prot_YP_003987063.1_R546	thioredoxin-like protein	Other metabolic functions	Late
NC_014649.1_prot_YP_003987256.1_L725	ubiquitin thioesterase	Other metabolic functions	Late
NC_014649.1_prot_YP_003986749.1_R252	ubiquitin-conjugating enzyme e2	Other metabolic functions	Late
NC_014649.1_prot_YP_003986796.1_L294	kinesin-like protein	Signal transduction regulation	Late
NC_014649.1_prot_YP_003987158.1_R636	F-box domain containing protein	Signal transduction regulation	Early
NC_014649.1_prot_YP_003987230.1_R700	kinase	Signal transduction regulation	Early
NC_014649.1_prot_YP_003986922.1_L416	nucleoside diphosphate kinase	Signal transduction regulation	Late
NC_014649.1_prot_YP_003987132.1_L613	Phosphoinositide 3-kinase	Signal transduction regulation	Late
NC_014649.1_prot_YP_003986976.1_R467	putative bifunctional polynucleotide phosphatase/kinase	Signal transduction regulation	Late
NC_014649.1_prot_YP_003987250.1_L719	putative chemotaxis protein CheD	Signal transduction regulation	Late
NC_014649.1_prot_YP_003987024.1_R510	putative deoxynucleotide monophosphate kinase	Signal transduction regulation	Late
NC_014649.1_prot_YP_003986918.1_L412	putative F-box and FNIP repeat-containing protein	Signal transduction regulation	Late
NC_014649.1_prot_YP_003987332.1_L798	putative F-box and FNIP repeat-containing protein	Signal transduction regulation	Early
NC_014649.1_prot_YP_003986617.1_L126	putative F-box protein	Signal transduction regulation	Late
NC_014649.1_prot_YP_003986618.1_L127	putative F-box protein	Signal transduction regulation	Early
NC_014649.1_prot_YP_003986657.1_L165	putative F-box protein	Signal transduction regulation	Early
NC_014649.1_prot_YP_003986658.1_L166	putative F-box protein	Signal transduction regulation	Early
NC_014649.1_prot_YP_003986660.1_L168	putative F-box protein	Signal transduction regulation	Intermediate
NC_014649.1_prot_YP_003987282.1_R751	putative F-box protein	Signal transduction regulation	Intermediate
NC_014649.1_prot_YP_003987287.1_L755	putative F-box protein	Signal transduction regulation	Intermediate
NC_014649.1_prot_YP_003987031.1_L516	putative serine threonine-protein kinase	Signal transduction regulation	Late
NC_014649.1_prot_YP_003986702.1_L205	putative serine/threonine-protein kinase	Signal transduction regulation	Intermediate
NC_014649.1_prot_YP_003986728.1_L232	putative serine/threonine-protein kinase	Signal transduction regulation	Late
NC_014649.1_prot_YP_003986766.1_L268	putative serine/threonine-protein kinase	Signal transduction regulation	Intermediate
NC_014649.1_prot_YP_003986803.1_R299	putative serine/threonine-protein kinase	Signal transduction regulation	Late
NC_014649.1_prot_YP_003986904.1_R398	putative serine/threonine-protein kinase	Signal transduction regulation	Early
NC_014649.1_prot_YP_003987192.1_L668	putative serine/threonine-protein kinase	Signal transduction regulation	Intermediate
NC_014649.1_prot_YP_003987195.1_L671	putative serine/threonine-protein kinase	Signal transduction regulation	Intermediate
NC_014649.1_prot_YP_003987203.1_L677	putative serine/threonine-protein kinase	Signal transduction regulation	Early
NC_014649.1_prot_YP_003987350.1_R816	putative serine/threonine-protein kinase/receptor	Signal transduction regulation	Intermediate
NC_014649.1_prot_YP_003987358.1_R824	putative serine/threonine-protein kinase/receptor	Signal transduction regulation	Early
NC_014649.1_prot_YP_003987364.1_L829	putative serine/threonine-protein kinase/receptor	Signal transduction regulation	Early
NC_014649.1_prot_YP_003986822.1_R317	putative ubiquitin-specific protease	Signal transduction regulation	Late
NC_014649.1_prot_YP_003986941.1_R435	Serine/Threonine protein kinase	Signal transduction regulation	Late
NC_014649.1_prot_YP_003986704.1_L208	putative DNA-dependent RNA polymerase subunit Rpb9	Transcription and RNA processing	Late
NC_014649.1_prot_YP_003986843.1_R339	putative poly(A) polymerase catalytic subunit	Transcription and RNA processing	Early
NC_014649.1_prot_YP_003986970.1_L461	anaerobic nitric oxide reductase transcription regulator NorR	Transcription and RNA processing	Late
NC_014649.1_prot_YP_003986888.1_L381	divergent methyltransferase	Transcription and RNA processing	Intermediate
NC_014649.1_prot_YP_003986861.1_L356	DNA-directed RNA polymerase II subunit N	Transcription and RNA processing	Late
NC_014649.1_prot_YP_003987013.1_L499	DNA-directed RNA polymerase subunit 1	Transcription and RNA processing	Late
NC_014649.1_prot_YP_003987013.1_R500	DNA-directed RNA polymerase subunit 1	Transcription and RNA processing	Late
NC_014649.1_prot_YP_003987399.1_R865	DNA-directed RNA polymerase subunit 1	Transcription and RNA processing	Intermediate
NC_014649.1_prot_YP_003986740.1_L244	DNA-directed RNA polymerase subunit 2	Transcription and RNA processing	Intermediate
NC_014649.1_prot_YP_003986731.1_L235	DNA-directed RNA polymerase subunit 5	Transcription and RNA processing	Late
NC_014649.1_prot_YP_003986705.1_R209	DNA-directed RNA polymerase subunit 6	Transcription and RNA processing	Late
NC_014649.1_prot_YP_003986624.1_R132	Methyltransferase family protein	Transcription and RNA processing	Late
NC_014649.1_prot_YP_003986887.1_R380	mRNA-capping enzyme	Transcription and RNA processing	Late
NC_014649.1_prot_YP_003987368.1_L834	Ngg1p interacting factor 3 nif3	Transcription and RNA processing	Late
NC_014649.1_prot_YP_003986880.1_R372	NUDIX hydrolase	Transcription and RNA processing	Intermediate
NC_014649.1_prot_YP_003986782.1_L280	putative acetyltransferase	Transcription and RNA processing	Late
NC_014649.1_prot_YP_003986977.1_R468	putative DNA directed RNA polymerase subunit	Transcription and RNA processing	Late
NC_014649.1_prot_YP_003986829.1_L324	putative early transcription factor large subunit	Transcription and RNA processing	Late
NC_014649.1_prot_YP_003987023.1_L509	putative FtsJ-like methyltransferase	Transcription and RNA processing	Late
NC_014649.1_prot_YP_003987074.1_R557	putative HTH-type transcriptional regulator	Transcription and RNA processing	Early
NC_014649.1_prot_YP_003986934.1_R428	putative late transcription factor	Transcription and RNA processing	Early
NC_014649.1_prot_YP_003986809.1_R305	putative mRNA capping enzyme	Transcription and RNA processing	Late
NC_014649.1_prot_YP_003986823.1_L318	putative RNA methylase	Transcription and RNA processing	Late
NC_014649.1_prot_YP_003986909.1_R403	putative RNA methyltransferase	Transcription and RNA processing	Intermediate
NC_014649.1_prot_YP_003986911.1_R405	putative RNA methyltransferase	Transcription and RNA processing	Early
NC_014649.1_prot_YP_003986746.1_L250	putative transcription initiation factor IIb-like protein	Transcription and RNA processing	Intermediate
NC_014649.1_prot_YP_003986853.1_R348	putative transcription termination factor	Transcription and RNA processing	Late
NC_014649.1_prot_YP_003986757.1_R259	putative tRNA(His) guanylyltransferase	Transcription and RNA processing	Intermediate
NC_014649.1_prot_YP_003986933.1_R427	putative VLTF3	Transcription and RNA processing	Late
NC_014649.1_prot_YP_003986634.1_L142	putative WbbJ Acetyltransferase	Transcription and RNA processing	Late
NC_014649.1_prot_YP_003986960.1_L451	TATA-box-binding protein-like protein	Transcription and RNA processing	Late
NC_014649.1_prot_YP_003986841.1_R336/R337	transcription factor S-II-related protein	Transcription and RNA processing	Intermediate
NC_014649.1_prot_YP_003987059.1_R542	transcription initiation factor TFIIB	Transcription and RNA processing	Intermediate
NC_014649.1_prot_YP_003986957.1_R449	viral transcription factor 2	Transcription and RNA processing	Late
NC_014649.1_prot_YP_003987185.1_R663	arginyl-tRNA synthetase	Translation	Early
NC_014649.1_prot_YP_003986656.1_L164	cysteinyl-tRNA synthetase	Translation	Intermediate
NC_014649.1_prot_YP_003987008.1_L494	eukaryotic translation initiation factor 4E-like protein	Translation	Late
NC_014649.1_prot_YP_003987159.1_R637	methionyl-tRNA synthetase	Translation	Early
NC_014649.1_prot_YP_003987255.1_L724	peptide chain release factor eRF1	Translation	Late
NC_014649.1_prot_YP_003986971.1_L462	protein translation factor SUI1-like protein	Translation	Late
NC_014649.1_prot_YP_003987141.1_R622	putative GTP-binding translation elongation/initiation factor	Translation	Early
NC_014649.1_prot_YP_003986615.1_L124	tyrosyl-tRNA synthetase	Translation	Early
NC_014649.1_prot_YP_003987205.1_R679	BRO family protein	Uncharacterized	Late
NC_014649.1_prot_YP_003986616.1_R125	BRO-M fanily protein	Uncharacterized	Late
NC_014649.1_prot_YP_003987146.1_R626	cytochrome b5-like protein	Uncharacterized	Early
NC_014649.1_prot_YP_003987204.1_L678	divergent BRO family protein	Uncharacterized	Intermediate
NC_014649.1_prot_YP_003987135.1_R616	dynamin family protein	Uncharacterized	Intermediate
NC_014649.1_prot_YP_003986477.1_L3	hypothetical protein	Uncharacterized	Late
NC_014649.1_prot_YP_003986479.1_L5	hypothetical protein	Uncharacterized	Intermediate
NC_014649.1_prot_YP_003986480.1_L6	hypothetical protein	Uncharacterized	Late
NC_014649.1_prot_YP_003986481.1_L7	hypothetical protein	Uncharacterized	Intermediate
NC_014649.1_prot_YP_003986486.1_R11	hypothetical protein	Uncharacterized	Early
NC_014649.1_prot_YP_003986488.1_L12	hypothetical protein	Uncharacterized	Intermediate
NC_014649.1_prot_YP_003986489.1_R13	hypothetical protein	Uncharacterized	Late
NC_014649.1_prot_YP_003986490.1_L14	hypothetical protein	Uncharacterized	Intermediate
NC_014649.1_prot_YP_003986492.1_L15	hypothetical protein	Uncharacterized	Early
NC_014649.1_prot_YP_003986493.1_L16	hypothetical protein	Uncharacterized	Late
NC_014649.1_prot_YP_003986494.1_L17	hypothetical protein	Uncharacterized	Late
NC_014649.1_prot_YP_003986496.1_L19	hypothetical protein	Uncharacterized	Intermediate
NC_014649.1_prot_YP_003986497.1_L20	hypothetical protein	Uncharacterized	Early
NC_014649.1_prot_YP_003986501.1_R24	hypothetical protein	Uncharacterized	Late
NC_014649.1_prot_YP_003986508.1_L31	hypothetical protein	Uncharacterized	Intermediate
NC_014649.1_prot_YP_003986513.1_R34	hypothetical protein	Uncharacterized	Early
NC_014649.1_prot_YP_003986521.1_L39	hypothetical protein	Uncharacterized	Early
NC_014649.1_prot_YP_003986522.1_R40	hypothetical protein	Uncharacterized	Early
NC_014649.1_prot_YP_003986525.1_L41	hypothetical protein	Uncharacterized	Early
NC_014649.1_prot_YP_003986528.1_L43	hypothetical protein	Uncharacterized	Late
NC_014649.1_prot_YP_003986529.1_R44	hypothetical protein	Uncharacterized	Late
NC_014649.1_prot_YP_003986531.1_L46	hypothetical protein	Uncharacterized	Early
NC_014649.1_prot_YP_003986532.1_R47	hypothetical protein	Uncharacterized	Early
NC_014649.1_prot_YP_003986534.1_L48	hypothetical protein	Uncharacterized	Intermediate
NC_014649.1_prot_YP_003986536.1_R50	hypothetical protein	Uncharacterized	Late
NC_014649.1_prot_YP_003986537.1_L51	hypothetical protein	Uncharacterized	Early
NC_014649.1_prot_YP_003986538.1_L52	hypothetical protein	Uncharacterized	Early
NC_014649.1_prot_YP_003986539.1_L53	hypothetical protein	Uncharacterized	Late
NC_014649.1_prot_YP_003986543.1_L57	hypothetical protein	Uncharacterized	Late
NC_014649.1_prot_YP_003986544.1_R58	hypothetical protein	Uncharacterized	Early
NC_014649.1_prot_YP_003986558.1_L68	hypothetical protein	Uncharacterized	Early
NC_014649.1_prot_YP_003986562.1_R73	hypothetical protein	Uncharacterized	Early
NC_014649.1_prot_YP_003986563.1_L74	hypothetical protein	Uncharacterized	Early
NC_014649.1_prot_YP_003986565.1_L75	hypothetical protein	Uncharacterized	Early
NC_014649.1_prot_YP_003986567.1_L77	hypothetical protein	Uncharacterized	Early
NC_014649.1_prot_YP_003986569.1_L78	hypothetical protein	Uncharacterized	Late
NC_014649.1_prot_YP_003986574.1_L81	hypothetical protein	Uncharacterized	Early
NC_014649.1_prot_YP_003986575.1_L82	hypothetical protein	Uncharacterized	Early
NC_014649.1_prot_YP_003986576.1_R83	hypothetical protein	Uncharacterized	Early
NC_014649.1_prot_YP_003986580.1_L87	hypothetical protein	Uncharacterized	Early
NC_014649.1_prot_YP_003986585.1_L94	hypothetical protein	Uncharacterized	Early
NC_014649.1_prot_YP_003986587.1_R96	hypothetical protein	Uncharacterized	Intermediate
NC_014649.1_prot_YP_004021044.1_L98	hypothetical protein	Uncharacterized	Late
NC_014649.1_prot_YP_003986591.1_L101	hypothetical protein	Uncharacterized	Early
NC_014649.1_prot_YP_003986601.1_L111	hypothetical protein	Uncharacterized	Early
NC_014649.1_prot_YP_003986604.1_L114	hypothetical protein	Uncharacterized	Early
NC_014649.1_prot_YP_003986607.1_L116	hypothetical protein	Uncharacterized	Early
NC_014649.1_prot_YP_003986608.1_L117	hypothetical protein	Uncharacterized	Early
NC_014649.1_prot_YP_003986609.1_R118	hypothetical protein	Uncharacterized	Late
NC_014649.1_prot_YP_003986610.1_R119	hypothetical protein	Uncharacterized	Early
NC_014649.1_prot_YP_003986623.1_R131	hypothetical protein	Uncharacterized	Early
NC_014649.1_prot_YP_003986625.1_R133	hypothetical protein	Uncharacterized	Late
NC_014649.1_prot_YP_003986629.1_L137	hypothetical protein	Uncharacterized	Late
NC_014649.1_prot_YP_003986630.1_L138	hypothetical protein	Uncharacterized	Late
NC_014649.1_prot_YP_003986636.1_L144	hypothetical protein	Uncharacterized	Intermediate
NC_014649.1_prot_YP_003986638.1_L146	hypothetical protein	Uncharacterized	Late
NC_014649.1_prot_YP_003986639.1_L147	hypothetical protein	Uncharacterized	Late
NC_014649.1_prot_YP_003986641.1_L149	hypothetical protein	Uncharacterized	Early
NC_014649.1_prot_YP_003986642.1_R150	hypothetical protein	Uncharacterized	Early
NC_014649.1_prot_YP_003986644.1_L152	hypothetical protein	Uncharacterized	Early
NC_014649.1_prot_YP_003986647.1_R155	hypothetical protein	Uncharacterized	Early
NC_014649.1_prot_YP_003986648.1_R156	hypothetical protein	Uncharacterized	Late
NC_014649.1_prot_YP_003986649.1_L157	hypothetical protein	Uncharacterized	Intermediate
NC_014649.1_prot_YP_003986650.1_R158	hypothetical protein	Uncharacterized	Early
NC_014649.1_prot_YP_003986651.1_R159	hypothetical protein	Uncharacterized	Early
NC_014649.1_prot_YP_003986652.1_R160	hypothetical protein	Uncharacterized	Intermediate
NC_014649.1_prot_YP_003986653.1_R161	hypothetical protein	Uncharacterized	Late
NC_014649.1_prot_YP_003986655.1_L163	hypothetical protein	Uncharacterized	Late
NC_014649.1_prot_YP_003986659.1_L167	hypothetical protein	Uncharacterized	Early
NC_014649.1_prot_YP_003986663.1_L171	hypothetical protein	Uncharacterized	Early
NC_014649.1_prot_YP_003986664.1_L172	hypothetical protein	Uncharacterized	Early
NC_014649.1_prot_YP_003986667.1_L174	hypothetical protein	Uncharacterized	Intermediate
NC_014649.1_prot_YP_003986669.1_L175	hypothetical protein	Uncharacterized	Intermediate
NC_014649.1_prot_YP_003986670.1_L176	hypothetical protein	Uncharacterized	Intermediate
NC_014649.1_prot_YP_003986671.1_L177	hypothetical protein	Uncharacterized	Early
NC_014649.1_prot_YP_003986672.1_L178	hypothetical protein	Uncharacterized	Intermediate
NC_014649.1_prot_YP_003986673.1_L179	hypothetical protein	Uncharacterized	Late
NC_014649.1_prot_YP_003986674.1_L180	hypothetical protein	Uncharacterized	Late
NC_014649.1_prot_YP_003986675.1_L181	hypothetical protein	Uncharacterized	Late
NC_014649.1_prot_YP_003986676.1_L182	hypothetical protein	Uncharacterized	Intermediate
NC_014649.1_prot_YP_003986677.1_L183	hypothetical protein	Uncharacterized	Late
NC_014649.1_prot_YP_003986679.1_L185	hypothetical protein	Uncharacterized	Intermediate
NC_014649.1_prot_YP_003986681.1_R187	hypothetical protein	Uncharacterized	Early
NC_014649.1_prot_YP_003986683.1_L189	hypothetical protein	Uncharacterized	Early
NC_014649.1_prot_YP_003986685.1_L191	hypothetical protein	Uncharacterized	Early
NC_014649.1_prot_YP_003986688.1_L192	hypothetical protein	Uncharacterized	Early
NC_014649.1_prot_YP_003986695.1_L199	hypothetical protein	Uncharacterized	Late
NC_014649.1_prot_YP_003986694.1_R198	hypothetical protein	Uncharacterized	Late
NC_014649.1_prot_YP_003986696.1_L200	hypothetical protein	Uncharacterized	Intermediate
NC_014649.1_prot_YP_003986697.1_L201	hypothetical protein	Uncharacterized	Intermediate
NC_014649.1_prot_YP_003986698.1_L202	hypothetical protein	Uncharacterized	Late
NC_014649.1_prot_YP_003986699.1_R203	hypothetical protein	Uncharacterized	Late
NC_014649.1_prot_YP_003986700.1_L204	hypothetical protein	Uncharacterized	Late
NC_014649.1_prot_YP_003986706.1_R210	hypothetical protein	Uncharacterized	Late
NC_014649.1_prot_YP_003986708.1_R212	hypothetical protein	Uncharacterized	Intermediate
NC_014649.1_prot_YP_003986723.1_L227	hypothetical protein	Uncharacterized	Early
NC_014649.1_prot_YP_003986727.1_L231	hypothetical protein	Uncharacterized	Intermediate
NC_014649.1_prot_YP_003986730.1_L234	hypothetical protein	Uncharacterized	Early
NC_014649.1_prot_YP_003986732.1_L236	hypothetical protein	Uncharacterized	Early
NC_014649.1_prot_YP_003986733.1_L237	hypothetical protein	Uncharacterized	Intermediate
NC_014649.1_prot_YP_003986738.1_L242	hypothetical protein	Uncharacterized	Early
NC_014649.1_prot_YP_003986739.1_L243	hypothetical protein	Uncharacterized	Intermediate
NC_014649.1_prot_YP_003986750.1_R253	hypothetical protein	Uncharacterized	Late
NC_014649.1_prot_YP_003986753.1_R255	hypothetical protein	Uncharacterized	Late
NC_014649.1_prot_YP_003986754.1_L256	hypothetical protein	Uncharacterized	Late
NC_014649.1_prot_YP_003986755.1_R257	hypothetical protein	Uncharacterized	Early
NC_014649.1_prot_YP_003986759.1_R261	hypothetical protein	Uncharacterized	Early
NC_014649.1_prot_YP_003986760.1_L262	hypothetical protein	Uncharacterized	Intermediate
NC_014649.1_prot_YP_003986767.1_L269	hypothetical protein	Uncharacterized	Early
NC_014649.1_prot_YP_003986768.1_L270	hypothetical protein	Uncharacterized	Early
NC_014649.1_prot_YP_003986773.1_L274	hypothetical protein	Uncharacterized	Early
NC_014649.1_prot_YP_003986779.1_L278	hypothetical protein	Uncharacterized	Late
NC_014649.1_prot_YP_003986787.1_L285	hypothetical protein	Uncharacterized	Late
NC_014649.1_prot_YP_003986794.1_R292	hypothetical protein	Uncharacterized	Late
NC_014649.1_prot_YP_003986806.1_R302	hypothetical protein	Uncharacterized	Late
NC_014649.1_prot_YP_003986807.1_R303	hypothetical protein	Uncharacterized	Intermediate
NC_014649.1_prot_YP_003986810.1_R306/R307	hypothetical protein	Uncharacterized	Late
NC_014649.1_prot_YP_003986811.1_L308	hypothetical protein	Uncharacterized	Late
NC_014649.1_prot_YP_003986812.1_L309	hypothetical protein	Uncharacterized	Late
NC_014649.1_prot_YP_003986817.1_L312	hypothetical protein	Uncharacterized	Intermediate
NC_014649.1_prot_YP_003986820.1_L315	hypothetical protein	Uncharacterized	Late
NC_014649.1_prot_YP_003986827.1_R322	hypothetical protein	Uncharacterized	Intermediate
NC_014649.1_prot_YP_003986830.1_R325	hypothetical protein	Uncharacterized	Intermediate
NC_014649.1_prot_YP_003986831.1_R326	hypothetical protein	Uncharacterized	Intermediate
NC_014649.1_prot_YP_003986832.1_R327	hypothetical protein	Uncharacterized	Late
NC_014649.1_prot_YP_003986833.1_R328	hypothetical protein	Uncharacterized	Late
NC_014649.1_prot_YP_003986835.1_L330	hypothetical protein	Uncharacterized	Late
NC_014649.1_prot_YP_003986836.1_R331	hypothetical protein	Uncharacterized	Late
NC_014649.1_prot_YP_003986837.1_L332	hypothetical protein	Uncharacterized	Intermediate
NC_014649.1_prot_YP_003986838.1_L333	hypothetical protein	Uncharacterized	Early
NC_014649.1_prot_YP_003986840.1_R335	hypothetical protein	Uncharacterized	Late
NC_014649.1_prot_YP_003986842.1_R338	hypothetical protein	Uncharacterized	Intermediate
NC_014649.1_prot_YP_003986847.1_R343	hypothetical protein	Uncharacterized	Late
NC_014649.1_prot_YP_003986850.1_R345	hypothetical protein	Uncharacterized	Late
NC_014649.1_prot_YP_003986851.1_R346	hypothetical protein	Uncharacterized	Late
NC_014649.1_prot_YP_003986854.1_R349	hypothetical protein	Uncharacterized	Intermediate
NC_014649.1_prot_YP_003986855.1_R350	hypothetical protein	Uncharacterized	Intermediate
NC_014649.1_prot_YP_003986856.1_R351	hypothetical protein	Uncharacterized	Early
NC_014649.1_prot_YP_003986859.1_R354	hypothetical protein	Uncharacterized	Late
NC_014649.1_prot_YP_003986862.1_L357	hypothetical protein	Uncharacterized	Late
NC_014649.1_prot_YP_003986864.1_R358	hypothetical protein	Uncharacterized	Late
NC_014649.1_prot_YP_003986865.1_L359	hypothetical protein	Uncharacterized	Intermediate
NC_014649.1_prot_YP_003986869.1_R363	hypothetical protein	Uncharacterized	Late
NC_014649.1_prot_YP_003986870.1_L364	hypothetical protein	Uncharacterized	Late
NC_014649.1_prot_YP_003986874.1_R367	hypothetical protein	Uncharacterized	Early
NC_014649.1_prot_YP_003986875.1_R368	hypothetical protein	Uncharacterized	Early
NC_014649.1_prot_YP_003986877.1_L371	hypothetical protein	Uncharacterized	Late
NC_014649.1_prot_YP_003986883.1_L376	hypothetical protein	Uncharacterized	Late
NC_014649.1_prot_YP_003986884.1_L377	hypothetical protein	Uncharacterized	Late
NC_014649.1_prot_YP_003986889.1_R382	hypothetical protein	Uncharacterized	Late
NC_014649.1_prot_YP_003986890.1_R383	hypothetical protein	Uncharacterized	Late
NC_014649.1_prot_YP_003986892.1_L385	hypothetical protein	Uncharacterized	Late
NC_014649.1_prot_YP_003986894.1_R387	hypothetical protein	Uncharacterized	Late
NC_014649.1_prot_YP_003986895.1_L388	hypothetical protein	Uncharacterized	Intermediate
NC_014649.1_prot_YP_003986896.1_L389	hypothetical protein	Uncharacterized	Late
NC_014649.1_prot_YP_003986906.1_R400	hypothetical protein	Uncharacterized	Late
NC_014649.1_prot_YP_003986907.1_R401	hypothetical protein	Uncharacterized	Late
NC_014649.1_prot_YP_003986913.1_R407	hypothetical protein	Uncharacterized	Early
NC_014649.1_prot_YP_003986916.1_L410	hypothetical protein	Uncharacterized	Late
NC_014649.1_prot_YP_003986917.1_R411	hypothetical protein	Uncharacterized	Intermediate
NC_014649.1_prot_YP_003986920.1_L414	hypothetical protein	Uncharacterized	Early
NC_014649.1_prot_YP_003986925.1_R419	hypothetical protein	Uncharacterized	Late
NC_014649.1_prot_YP_003986928.1_R424	hypothetical protein	Uncharacterized	Late
NC_014649.1_prot_YP_003986932.1_L426	hypothetical protein	Uncharacterized	Late
NC_014649.1_prot_YP_003986940.1_L434	hypothetical protein	Uncharacterized	Late
NC_014649.1_prot_YP_003986949.1_R440	hypothetical protein	Uncharacterized	Late
NC_014649.1_prot_YP_003986955.1_L446	hypothetical protein	Uncharacterized	Late
NC_014649.1_prot_YP_003986956.1_R447	hypothetical protein	Uncharacterized	Late
NC_014649.1_prot_YP_004021045.1_L448	hypothetical protein	Uncharacterized	Intermediate
NC_014649.1_prot_YP_003986963.1_L454	hypothetical protein	Uncharacterized	Intermediate
NC_014649.1_prot_YP_003986964.1_R455	hypothetical protein	Uncharacterized	Intermediate
NC_014649.1_prot_YP_003986966.1_R457	hypothetical protein	Uncharacterized	Early
NC_014649.1_prot_YP_003986968.1_R459	hypothetical protein	Uncharacterized	Early
NC_014649.1_prot_YP_003986969.1_L460	hypothetical protein	Uncharacterized	Late
NC_014649.1_prot_YP_003986972.1_R463	hypothetical protein	Uncharacterized	Intermediate
NC_014649.1_prot_YP_003986973.1_R464	hypothetical protein	Uncharacterized	Late
NC_014649.1_prot_YP_003986974.1_R465	hypothetical protein	Uncharacterized	Late
NC_014649.1_prot_YP_003986975.1_R466	hypothetical protein	Uncharacterized	Late
NC_014649.1_prot_YP_003986978.1_L469	hypothetical protein	Uncharacterized	Late
NC_014649.1_prot_YP_003986979.1_R470	hypothetical protein	Uncharacterized	Late
NC_014649.1_prot_YP_003986980.1_L471	hypothetical protein	Uncharacterized	Late
NC_014649.1_prot_YP_003986981.1_R472	hypothetical protein	Uncharacterized	Late
NC_014649.1_prot_YP_003986984.1_R475	hypothetical protein	Uncharacterized	Early
NC_014649.1_prot_YP_003986989.1_L479	hypothetical protein	Uncharacterized	Early
NC_014649.1_prot_YP_003986995.1_L484	hypothetical protein	Uncharacterized	Intermediate
NC_014649.1_prot_YP_003986998.1_R486	hypothetical protein	Uncharacterized	Late
NC_014649.1_prot_YP_003987001.1_L488	hypothetical protein	Uncharacterized	Intermediate
NC_014649.1_prot_YP_003987002.1_R489	hypothetical protein	Uncharacterized	Intermediate
NC_014649.1_prot_YP_003987004.1_L490	hypothetical protein	Uncharacterized	Intermediate
NC_014649.1_prot_YP_003987006.1_L492	hypothetical protein	Uncharacterized	Late
NC_014649.1_prot_YP_003987007.1_R493	hypothetical protein	Uncharacterized	Intermediate
NC_014649.1_prot_YP_003987012.1_L498	hypothetical protein	Uncharacterized	Late
NC_014649.1_prot_YP_003987016.1_R502	hypothetical protein	Uncharacterized	Late
NC_014649.1_prot_YP_003987017.1_R503	hypothetical protein	Uncharacterized	Early
NC_014649.1_prot_YP_003987018.1_L504	hypothetical protein	Uncharacterized	Early
NC_014649.1_prot_YP_003987026.1_R512	hypothetical protein	Uncharacterized	Intermediate
NC_014649.1_prot_YP_003987027.1_R513	hypothetical protein	Uncharacterized	Late
NC_014649.1_prot_YP_003987029.1_R514	hypothetical protein	Uncharacterized	Late
NC_014649.1_prot_YP_003987030.1_L515	hypothetical protein	Uncharacterized	Late
NC_014649.1_prot_YP_003987032.1_R517	hypothetical protein	Uncharacterized	Early
NC_014649.1_prot_YP_003987039.1_R522	hypothetical protein	Uncharacterized	Late
NC_014649.1_prot_YP_003987042.1_R526	hypothetical protein	Uncharacterized	Intermediate
NC_014649.1_prot_YP_003987044.1_L529	hypothetical protein	Uncharacterized	Intermediate
NC_014649.1_prot_YP_003987046.1_L531	hypothetical protein	Uncharacterized	Intermediate
NC_014649.1_prot_YP_003987048.1_L533	hypothetical protein	Uncharacterized	Late
NC_014649.1_prot_YP_003987049.1_L534	hypothetical protein	Uncharacterized	Intermediate
NC_014649.1_prot_YP_003987050.1_R535	hypothetical protein	Uncharacterized	Late
NC_014649.1_prot_YP_003987052.1_L537	hypothetical protein	Uncharacterized	Late
NC_014649.1_prot_YP_003987053.1_L538	hypothetical protein	Uncharacterized	Late
NC_014649.1_prot_YP_003987061.1_L544	hypothetical protein	Uncharacterized	Late
NC_014649.1_prot_YP_003987062.1_R545	hypothetical protein	Uncharacterized	Early
NC_014649.1_prot_YP_003987064.1_R547	hypothetical protein	Uncharacterized	Early
NC_014649.1_prot_YP_003987065.1_R548	hypothetical protein	Uncharacterized	Late
NC_014649.1_prot_YP_003987067.1_L550	hypothetical protein	Uncharacterized	Late
NC_014649.1_prot_YP_003987068.1_R551	hypothetical protein	Uncharacterized	Late
NC_014649.1_prot_YP_003987069.1_L552	hypothetical protein	Uncharacterized	Late
NC_014649.1_prot_YP_003987071.1_R554	hypothetical protein	Uncharacterized	Early
NC_014649.1_prot_YP_003987072.1_R555	hypothetical protein	Uncharacterized	Intermediate
NC_014649.1_prot_YP_003987073.1_R556	hypothetical protein	Uncharacterized	Intermediate
NC_014649.1_prot_YP_004021046.1_R558	hypothetical protein	Uncharacterized	Late
NC_014649.1_prot_YP_003987077.1_L560	hypothetical protein	Uncharacterized	Late
NC_014649.1_prot_YP_003987079.1_R562	hypothetical protein	Uncharacterized	Intermediate
NC_014649.1_prot_YP_003987081.1_R564	hypothetical protein	Uncharacterized	Late
NC_014649.1_prot_YP_003987082.1_R565	hypothetical protein	Uncharacterized	Late
NC_014649.1_prot_YP_003987085.1_L567	hypothetical protein	Uncharacterized	Late
NC_014649.1_prot_YP_003987088.1_R571	hypothetical protein	Uncharacterized	Late
NC_014649.1_prot_YP_003987089.1_L572/L573	hypothetical protein	Uncharacterized	Early
NC_014649.1_prot_YP_003987090.1_L574	hypothetical protein	Uncharacterized	Intermediate
NC_014649.1_prot_YP_003987097.1_R580	hypothetical protein	Uncharacterized	Early
NC_014649.1_prot_YP_003987098.1_L581	hypothetical protein	Uncharacterized	Early
NC_014649.1_prot_YP_003987101.1_R584	hypothetical protein	Uncharacterized	Intermediate
NC_014649.1_prot_YP_003987102.1_L585	hypothetical protein	Uncharacterized	Late
NC_014649.1_prot_YP_003987103.1_L586	hypothetical protein	Uncharacterized	Late
NC_014649.1_prot_YP_003987106.1_L589	hypothetical protein	Uncharacterized	Intermediate
NC_014649.1_prot_YP_003987111.1_L594	hypothetical protein	Uncharacterized	Intermediate
NC_014649.1_prot_YP_003987120.1_R602	hypothetical protein	Uncharacterized	Early
NC_014649.1_prot_YP_003987121.1_R603	hypothetical protein	Uncharacterized	Early
NC_014649.1_prot_YP_003987124.1_L605	hypothetical protein	Uncharacterized	Late
NC_014649.1_prot_YP_004021047.1_L606	hypothetical protein	Uncharacterized	Late
NC_014649.1_prot_YP_003987126.1_R607	hypothetical protein	Uncharacterized	Intermediate
NC_014649.1_prot_YP_003987133.1_R614	hypothetical protein	Uncharacterized	Early
NC_014649.1_prot_YP_003987140.1_L621	hypothetical protein	Uncharacterized	Late
NC_014649.1_prot_YP_003987143.1_R624	hypothetical protein	Uncharacterized	Early
NC_014649.1_prot_YP_003987144.1_R625	hypothetical protein	Uncharacterized	Late
NC_014649.1_prot_YP_003987147.1_R627	hypothetical protein	Uncharacterized	Late
NC_014649.1_prot_YP_003987149.1_L629	hypothetical protein	Uncharacterized	Late
NC_014649.1_prot_YP_003987152.1_R632	hypothetical protein	Uncharacterized	Late
NC_014649.1_prot_YP_003987155.1_R634	hypothetical protein	Uncharacterized	Early
NC_014649.1_prot_YP_003987161.1_R639	hypothetical protein	Uncharacterized	Early
NC_014649.1_prot_YP_003987162.1_R640	hypothetical protein	Uncharacterized	Late
NC_014649.1_prot_YP_003987163.1_R641	hypothetical protein	Uncharacterized	Intermediate
NC_014649.1_prot_YP_003987164.1_R643	hypothetical protein	Uncharacterized	Early
NC_014649.1_prot_YP_003987166.1_L645	hypothetical protein	Uncharacterized	Intermediate
NC_014649.1_prot_YP_003987169.1_L647	hypothetical protein	Uncharacterized	Late
NC_014649.1_prot_YP_003987170.1_R648	hypothetical protein	Uncharacterized	Intermediate
NC_014649.1_prot_YP_003987173.1_R650	hypothetical protein	Uncharacterized	Intermediate
NC_014649.1_prot_YP_003987181.1_R658	hypothetical protein	Uncharacterized	Late
NC_014649.1_prot_YP_003987182.1_R659	hypothetical protein	Uncharacterized	Early
NC_014649.1_prot_YP_003987183.1_R660	hypothetical protein	Uncharacterized	Early
NC_014649.1_prot_YP_003987184.1_R661	hypothetical protein	Uncharacterized	Late
NC_014649.1_prot_YP_003987189.1_R665	hypothetical protein	Uncharacterized	Early
NC_014649.1_prot_YP_003987193.1_L669	hypothetical protein	Uncharacterized	Intermediate
NC_014649.1_prot_YP_003987194.1_L670	hypothetical protein	Uncharacterized	Late
NC_014649.1_prot_YP_003987196.1_L672	hypothetical protein	Uncharacterized	Early
NC_014649.1_prot_YP_003987199.1_L674	hypothetical protein	Uncharacterized	Intermediate
NC_014649.1_prot_YP_003987200.1_L675	hypothetical protein	Uncharacterized	Early
NC_014649.1_prot_YP_003987206.1_R680	hypothetical protein	Uncharacterized	Late
NC_014649.1_prot_YP_003987210.1_L683	hypothetical protein	Uncharacterized	Late
NC_014649.1_prot_YP_003987211.1_L684	hypothetical protein	Uncharacterized	Late
NC_014649.1_prot_YP_003987213.1_L685	hypothetical protein	Uncharacterized	Late
NC_014649.1_prot_YP_003987215.1_L686	hypothetical protein	Uncharacterized	Early
NC_014649.1_prot_YP_003987218.1_R689	hypothetical protein	Uncharacterized	Intermediate
NC_014649.1_prot_YP_004021048.1_L690	hypothetical protein	Uncharacterized	Intermediate
NC_014649.1_prot_YP_003987219.1_R691	hypothetical protein	Uncharacterized	Intermediate
NC_014649.1_prot_YP_003987224.1_R695	hypothetical protein	Uncharacterized	Intermediate
NC_014649.1_prot_YP_003987225.1_L696	hypothetical protein	Uncharacterized	Late
NC_014649.1_prot_YP_003987229.1_R699	hypothetical protein	Uncharacterized	Late
NC_014649.1_prot_YP_003987232.1_L702	hypothetical protein	Uncharacterized	Late
NC_014649.1_prot_YP_003987234.1_R704	hypothetical protein	Uncharacterized	Early
NC_014649.1_prot_YP_003987238.1_R708	hypothetical protein	Uncharacterized	Late
NC_014649.1_prot_YP_003987239.1_L709	hypothetical protein	Uncharacterized	Intermediate
NC_014649.1_prot_YP_003987241.1_L711	hypothetical protein	Uncharacterized	Intermediate
NC_014649.1_prot_YP_003987242.1_L712	hypothetical protein	Uncharacterized	Early
NC_014649.1_prot_YP_003987243.1_R713	hypothetical protein	Uncharacterized	Intermediate
NC_014649.1_prot_YP_003987246.1_L715	hypothetical protein	Uncharacterized	Late
NC_014649.1_prot_YP_003987247.1_L716	hypothetical protein	Uncharacterized	Late
NC_014649.1_prot_YP_003987252.1_R721	hypothetical protein	Uncharacterized	Early
NC_014649.1_prot_YP_003987253.1_R722	hypothetical protein	Uncharacterized	Intermediate
NC_014649.1_prot_YP_003987254.1_L723	hypothetical protein	Uncharacterized	Early
NC_014649.1_prot_YP_003987257.1_R726	hypothetical protein	Uncharacterized	Late
NC_014649.1_prot_YP_003987258.1_R727	hypothetical protein	Uncharacterized	Late
NC_014649.1_prot_YP_003987260.1_R730	hypothetical protein	Uncharacterized	Early
NC_014649.1_prot_YP_003987265.1_R734	hypothetical protein	Uncharacterized	Intermediate
NC_014649.1_prot_YP_003987266.1_R735	hypothetical protein	Uncharacterized	Early
NC_014649.1_prot_YP_003987270.1_R739	hypothetical protein	Uncharacterized	Early
NC_014649.1_prot_YP_003987271.1_R740	hypothetical protein	Uncharacterized	Intermediate
NC_014649.1_prot_YP_003987274.1_L742	hypothetical protein	Uncharacterized	Early
NC_014649.1_prot_YP_003987275.1_L743	hypothetical protein	Uncharacterized	Early
NC_014649.1_prot_YP_003987279.1_R748	hypothetical protein	Uncharacterized	Intermediate
NC_014649.1_prot_YP_003987280.1_R749	hypothetical protein	Uncharacterized	Early
NC_014649.1_prot_YP_003987281.1_L750	hypothetical protein	Uncharacterized	Early
NC_014649.1_prot_YP_003987283.1_R752	hypothetical protein	Uncharacterized	Early
NC_014649.1_prot_YP_003987284.1_R753	hypothetical protein	Uncharacterized	Early
NC_014649.1_prot_YP_003987291.1_L759	hypothetical protein	Uncharacterized	Intermediate
NC_014649.1_prot_YP_003987292.1_R760	hypothetical protein	Uncharacterized	Early
NC_014649.1_prot_YP_003987293.1_L761	hypothetical protein	Uncharacterized	Early
NC_014649.1_prot_YP_003987300.1_L768	hypothetical protein	Uncharacterized	Early
NC_014649.1_prot_YP_003987303.1_L770	hypothetical protein	Uncharacterized	Early
NC_014649.1_prot_YP_003987311.1_R777	hypothetical protein	Uncharacterized	Intermediate
NC_014649.1_prot_YP_003987313.1_L779	hypothetical protein	Uncharacterized	Early
NC_014649.1_prot_YP_003987314.1_L780	hypothetical protein	Uncharacterized	Late
NC_014649.1_prot_YP_003987317.1_L783	hypothetical protein	Uncharacterized	Intermediate
NC_014649.1_prot_YP_003987322.1_L788	hypothetical protein	Uncharacterized	Early
NC_014649.1_prot_YP_003987324.1_R790	hypothetical protein	Uncharacterized	Intermediate
NC_014649.1_prot_YP_004021049.1_L792	hypothetical protein	Uncharacterized	Intermediate
NC_014649.1_prot_YP_003987328.1_L794	hypothetical protein	Uncharacterized	Early
NC_014649.1_prot_YP_003987330.1_L796	hypothetical protein	Uncharacterized	Early
NC_014649.1_prot_YP_003987331.1_R797	hypothetical protein	Uncharacterized	Intermediate
NC_014649.1_prot_YP_003987333.1_R799	hypothetical protein	Uncharacterized	Early
NC_014649.1_prot_YP_003987336.1_R802	hypothetical protein	Uncharacterized	Intermediate
NC_014649.1_prot_YP_003987338.1_R804	hypothetical protein	Uncharacterized	Early
NC_014649.1_prot_YP_003987341.1_R807	hypothetical protein	Uncharacterized	Early
NC_014649.1_prot_YP_003987345.1_R811	hypothetical protein	Uncharacterized	Early
NC_014649.1_prot_YP_003987346.1_L812	hypothetical protein	Uncharacterized	Early
NC_014649.1_prot_YP_003987348.1_R814	hypothetical protein	Uncharacterized	Early
NC_014649.1_prot_YP_003987349.1_R815	hypothetical protein	Uncharacterized	Early
NC_014649.1_prot_YP_003987351.1_L817	hypothetical protein	Uncharacterized	Early
NC_014649.1_prot_YP_003987352.1_R818	hypothetical protein	Uncharacterized	Intermediate
NC_014649.1_prot_YP_003987353.1_R819	hypothetical protein	Uncharacterized	Early
NC_014649.1_prot_YP_003987354.1_R820	hypothetical protein	Uncharacterized	Early
NC_014649.1_prot_YP_003987359.1_R825	hypothetical protein	Uncharacterized	Early
NC_014649.1_prot_YP_003987360.1_R826	hypothetical protein	Uncharacterized	Early
NC_014649.1_prot_YP_003987361.1_R827	hypothetical protein	Uncharacterized	Early
NC_014649.1_prot_YP_003987362.1_R828	hypothetical protein	Uncharacterized	Early
NC_014649.1_prot_YP_003987371.1_R837	hypothetical protein	Uncharacterized	Intermediate
NC_014649.1_prot_YP_003987375.1_R841	hypothetical protein	Uncharacterized	Intermediate
NC_014649.1_prot_YP_003987382.1_R849	hypothetical protein	Uncharacterized	Early
NC_014649.1_prot_YP_003987388.1_R855	hypothetical protein	Uncharacterized	Intermediate
NC_014649.1_prot_YP_003987390.1_R857	hypothetical protein	Uncharacterized	Early
NC_014649.1_prot_YP_003987391.1_R858	hypothetical protein	Uncharacterized	Intermediate
NC_014649.1_prot_YP_003987392.1_L859	hypothetical protein	Uncharacterized	Early
NC_014649.1_prot_YP_003987393.1_R860	hypothetical protein	Uncharacterized	Early
NC_014649.1_prot_YP_003987396.1_L863	hypothetical protein	Uncharacterized	Early
NC_014649.1_prot_YP_003987397.1_L864	hypothetical protein	Uncharacterized	Early
NC_014649.1_prot_YP_003987400.1_R866	hypothetical protein	Uncharacterized	Early
NC_014649.1_prot_YP_003987407.1_R871	hypothetical protein	Uncharacterized	Early
NC_014649.1_prot_YP_003987409.1_L872	hypothetical protein	Uncharacterized	Early
NC_014649.1_prot_YP_004021050.1_R877	hypothetical protein	Uncharacterized	Intermediate
NC_014649.1_prot_YP_003987417.1_R880	hypothetical protein	Uncharacterized	Intermediate
NC_014649.1_prot_YP_003987423.1_L887	hypothetical protein	Uncharacterized	Late
NC_014649.1_prot_YP_003987424.1_L888	hypothetical protein	Uncharacterized	Late
NC_014649.1_prot_YP_003987432.1_R896	hypothetical protein	Uncharacterized	Intermediate
NC_014649.1_prot_YP_003987433.1_L897	hypothetical protein	Uncharacterized	Early
NC_014649.1_prot_YP_003987434.1_R898	hypothetical protein	Uncharacterized	Early
NC_014649.1_prot_YP_003987436.1_R900	hypothetical protein	Uncharacterized	Early
NC_014649.1_prot_YP_003987441.1_L905	hypothetical protein	Uncharacterized	Late
NC_014649.1_prot_YP_003987442.1_L906	hypothetical protein	Uncharacterized	Intermediate
NC_014649.1_prot_YP_003987443.1_R907	hypothetical protein	Uncharacterized	Late
NC_014649.1_prot_YP_003987446.1_L909	hypothetical protein	Uncharacterized	Intermediate
NC_014649.1_prot_YP_003987449.1_R911	hypothetical protein	Uncharacterized	Late
NC_014649.1_prot_YP_003986748.1_L251	lon protease-like protein	Uncharacterized	Late
NC_014649.1_prot_YP_003986903.1_L397	low complexity protein	Uncharacterized	Late
NC_014649.1_prot_YP_003987337.1_L803	MACRO domain (splicing related)	Uncharacterized	Intermediate
NC_014649.1_prot_YP_003987019.1_R505	mg368 protein	Uncharacterized	Intermediate
NC_014649.1_prot_YP_003986954.1_R445	mg441 protein	Uncharacterized	Late
NC_014649.1_prot_YP_003986824.1_R319	mg583 protein	Uncharacterized	Early
NC_014649.1_prot_YP_003987171.1_L649	mg784 protein	Uncharacterized	Intermediate
NC_014649.1_prot_YP_003986778.1_R277	mg971 protein	Uncharacterized	Intermediate
NC_014649.1_prot_YP_003987168.1_R646	NHL repeat-containing protein	Uncharacterized	Early
NC_014649.1_prot_YP_003987235.1_R705	P13-like protein	Uncharacterized	Late
NC_014649.1_prot_YP_003987248.1_L717	pan domain-containing protein	Uncharacterized	Late
NC_014649.1_prot_YP_003987217.1_L688	PEPCTERm chp	Uncharacterized	Late
NC_014649.1_prot_YP_003986901.1_R395	predicted protein	Uncharacterized	Late
NC_014649.1_prot_YP_003987127.1_L609	proline rich protein	Uncharacterized	Late
NC_014649.1_prot_YP_003987343.1_R809	putative ariadne-like ring finger protein	Uncharacterized	Intermediate
NC_014649.1_prot_YP_003986476.1_L2	putative Bro-N domain-containing protein	Uncharacterized	Intermediate
NC_014649.1_prot_YP_003986790.1_L288	putative B-type lectin protein	Uncharacterized	Late
NC_014649.1_prot_YP_003986839.1_L334	putative cullin-like protein	Uncharacterized	Early
NC_014649.1_prot_YP_003986898.1_R391/R392	putative HD domain-containing protein	Uncharacterized	Late
NC_014649.1_prot_YP_003986885.1_R378	putative leucine-rich repeat protein	Uncharacterized	Late
NC_014649.1_prot_YP_003987412.1_R875	putative lipocalin	Uncharacterized	Late
NC_014649.1_prot_YP_003986763.1_L265	putative low complexity protein	Uncharacterized	Late
NC_014649.1_prot_YP_003986793.1_L291	putative low complexity protein	Uncharacterized	Intermediate
NC_014649.1_prot_YP_003986799.1_R297	putative low complexity protein	Uncharacterized	Late
NC_014649.1_prot_YP_003986860.1_R355	putative low complexity protein	Uncharacterized	Intermediate
NC_014649.1_prot_YP_003987233.1_L701	putative low complexity protein	Uncharacterized	Late
NC_014649.1_prot_YP_003986784.1_L282	putative membrane protein	Uncharacterized	Early
NC_014649.1_prot_YP_003987306.1_R773	putative PAN domain-containing protein	Uncharacterized	Early
NC_014649.1_prot_YP_003987286.1_L754	putative radical SAM enzyme	Uncharacterized	Intermediate
NC_014649.1_prot_YP_003987036.1_R521	putative rhomboid protein	Uncharacterized	Intermediate
NC_014649.1_prot_YP_003987387.1_R854	putative TPR repeat-containing protein	Uncharacterized	Intermediate
NC_014649.1_prot_YP_003987148.1_L628	putative transmembrane protein	Uncharacterized	Late
NC_014649.1_prot_YP_003987178.1_R655	putative t-SNARE coiled-coil homology domain-containing protein	Uncharacterized	Late
NC_014649.1_prot_YP_003986762.1_L264	putative WD repeat-containing protein	Uncharacterized	Late
NC_014649.1_prot_YP_003986924.1_R418	robin	Uncharacterized	Intermediate
NC_014649.1_prot_YP_003987405.1_L870	sporozoite surface protein 2 precursor	Uncharacterized	Early
NC_014649.1_prot_YP_003987131.1_L612	stomatin family protein	Uncharacterized	Late
NC_014649.1_prot_YP_003986484.1_R10	T5orf172 domain-containing protein	Uncharacterized	Intermediate
NC_014649.1_prot_YP_003987174.1_R651	Tat pathway signal sequence domain protein	uncharacterized	Early
NC_014649.1_prot_YP_003986713.1_R217	VIP2 super family[cl00173]	Uncharacterized	Late
NC_014649.1_prot_YP_003986846.1_R342	WD-repeat family protein	Uncharacterized	Intermediate
NC_014649.1_prot_YP_003986944.1_L437	A32-like DNA packaging ATPase	Virion structure and morphogenesis	Late
NC_014649.1_prot_YP_003986929.1_L425	Capsid protein 1	Virion structure and morphogenesis	Late
NC_014649.1_prot_YP_003986947.1_L438	Capsid protein	Virion structure and morphogenesis	Early
NC_014649.1_prot_YP_003986929.1_R423	Capsid protein	Virion structure and morphogenesis	Late
NC_014649.1_prot_YP_003986948.1_R439	putative capsid protein 4	Virion structure and morphogenesis	Late
NC_014649.1_prot_YP_003986914.1_R408	putative core protein	Virion structure and morphogenesis	Early
NC_014649.1_prot_YP_003986744.1_L248	putative membrane protein	Virion structure and morphogenesis	Late
NC_014649.1_prot_YP_003986789.1_R287	putative membrane protein	Virion structure and morphogenesis	Late
NC_014649.1_prot_YP_003986844.1_L340	putative membrane protein	Virion structure and morphogenesis	Late
NC_014649.1_prot_YP_003986905.1_L399	putative membrane protein	Virion structure and morphogenesis	Late
NC_014649.1_prot_YP_003986938.1_L432	putative membrane protein	Virion structure and morphogenesis	Late
NC_014649.1_prot_YP_003986962.1_R453	putative membrane protein	Virion structure and morphogenesis	Late
NC_014649.1_prot_YP_003987025.1_L511	putative membrane protein	Virion structure and morphogenesis	Intermediate
NC_014649.1_prot_YP_003987207.1_R681	putative membrane protein	Virion structure and morphogenesis	Late
NC_014649.1_prot_YP_003987222.1_R693	putative membrane protein	Virion structure and morphogenesis	Late
NC_014649.1_prot_YP_003986961.1_L452	putative pore coat assembly factor	Virion structure and morphogenesis	Late
NC_014649.1_prot_YP_003986554.1_L65	putative virion-associated membrane protein	Virion structure and morphogenesis	Late
NC_014649.1_prot_YP_003987122.1_R604	structural PPIase-like protein	Virion structure and morphogenesis	Early
