# Supplementary material for: Comparative Analysis of Transcriptional Regulation Patterns: Understanding the Gene Expression Profile in Nucleocytoviricota
Source: Pathogens. 2021 Jul 24;10(8):935. doi: 10.3390/pathogens10080935 (PMC8400408; doi:10.3390/pathogens10080935)
Supplement: Supplementary file 1 [file pathogens-10-00935-s001.zip › Supplementary Table S4.xlsx]

## Sheet: Table S4
Table S4. Vaccinia virus (Poxviridae) functional/temporal gene classification
Genbank protein ID	Function	NCVOG category	Temporal Classification
AY243312.1_prot_AAO89344.1_65	DNA polymerase	DNA replication, recombination and repair	Early
AY243312.1_prot_AAO89388.1_109	uracil-DNA glycosylase	DNA replication, recombination and repair	Early
AY243312.1_prot_AAO89417.1_138	DNA helicase	DNA replication, recombination and repair	Early
AY243312.1_prot_AAO89420.1_141	viral DNA polymerase processivity factor	DNA replication, recombination and repair	Early
AY243312.1_prot_AAO89455.1_176	DNA ligase	DNA replication, recombination and repair	Early
AY243312.1_prot_AAO89349.1_70	DNA-binding core protein	DNA replication, recombination and repair	Intermediate
AY243312.1_prot_AAO89335.1_56	putative DNA-binding phosphoprotein	DNA replication, recombination and repair	Late
AY243312.1_prot_AAO89383.1_104	topoisomerase type IB	DNA replication, recombination and repair	Late
AY243312.1_prot_AAO89394.1_115	mutT-like protein	DNA replication, recombination and repair	Intermediate
AY243312.1_prot_AAO89389.1_110	D5 primase helicase	DNA replication, recombination and repair	Early
AY243312.1_prot_AAO89329.1_50	RhoA binding protein	Host-virus interactions	Early
AY243312.1_prot_AAO89280.1_1	chemokine-binding protein	Host-virus interactions	Early
AY243312.1_prot_AAO89281.1_2	TNF-alpha-receptor-like protein	Host-virus interactions	Early
AY243312.1_prot_AAO89283.1_4	TNF-alpha-receptor-like	Host-virus interactions	Early
AY243312.1_prot_AAO89292.1_13	interleukin-18-binding protein	Host-virus interactions	Early
AY243312.1_prot_AAO89313.1_34	interferon resistance protein	Host-virus interactions	Early
AY243312.1_prot_AAO89437.1_158	MHC-II antigen presentation inhibitor	Host-virus interactions	Early
AY243312.1_prot_AAO89451.1_172	Toll/IL1-receptor [TIR]-like protein	Host-virus interactions	Early
AY243312.1_prot_AAO89457.1_178	Toll-L1-receptor-like protein	Host-virus interactions	Early
AY243312.1_prot_AAO89469.1_190	soluble interferon-gamma receptor-like protein	Host-virus interactions	Early
AY243312.1_prot_AAO89479.1_200	soluble interferon-alpha/beta receptor	Host-virus interactions	Early
AY243312.1_prot_AAO89484.1_205	serine protease inhibitor-like SPI-1	Host-virus interactions	Early
AY243312.1_prot_AAO89494.1_215	TNF-alpha-receptor-like protein	Host-virus interactions	Early
AY243312.1_prot_AAO89496.1_217	TNF-alpha-receptor-like protein	Host-virus interactions	Early
AY243312.1_prot_AAO89497.1_218	chemokine-binding protein	Host-virus interactions	Early
AY243312.1_prot_AAO89458.1_179	secreted TNF-receptor-like protein	Host-virus interactions	Intermediate
AY243312.1_prot_AAO89476.1_197	IL-1-beta-inhibitor	Host-virus interactions	Intermediate
AY243312.1_prot_AAO89304.1_25	secreted complement binding	Host-virus interactions	Late
AY243312.1_prot_AAO89307.1_28	virokine	Host-virus interactions	Early
AY243312.1_prot_AAO89296.1_17	ankyrin-like protein	Miscellaneous	Early
AY243312.1_prot_AAO89298.1_19	ankyrin-like protein	Miscellaneous	Early
AY243312.1_prot_AAO89309.1_30	ankyrin-like protein	Miscellaneous	Early
AY243312.1_prot_AAO89284.1_5	ankyrin-like protein	Miscellaneous	Early
AY243312.1_prot_AAO89285.1_6	ankyrin-like protein	Miscellaneous	Early
AY243312.1_prot_AAO89293.1_14	ankyrin-like protein	Miscellaneous	Early
AY243312.1_prot_AAO89294.1_15	ankyrin-like protein	Miscellaneous	Early
AY243312.1_prot_AAO89295.1_16	ankyrin-like protein	Miscellaneous	Early
AY243312.1_prot_AAO89467.1_188	ankyrin-like protein	Miscellaneous	Early
AY243312.1_prot_AAO89478.1_199	ankyrin-like protein	Miscellaneous	Early
AY243312.1_prot_AAO89481.1_202	ankyrin-like protein	Miscellaneous	Early
AY243312.1_prot_AAO89482.1_203	ankyrin-like protein	Miscellaneous	Early
AY243312.1_prot_AAO89490.1_211	ankyrin-like protein	Miscellaneous	Early
AY243312.1_prot_AAO89492.1_213	ankyrin-like protein	Miscellaneous	Early
AY243312.1_prot_AAO89493.1_214	ankyrin-like protein	Miscellaneous	Early
AY243312.1_prot_AAO89465.1_186	ankyrin-like protein	Miscellaneous	Intermediate
AY243312.1_prot_AAO89287.1_8	ankyrin-like protein	Miscellaneous	Late
AY243312.1_prot_AAO89300.1_21	host-range protein	Miscellaneous	Early
AY243312.1_prot_AAO89305.1_26	kelch-like protein	Miscellaneous	Early
AY243312.1_prot_AAO89308.1_29	alpha-amanitin target	Miscellaneous	Early
AY243312.1_prot_AAO89288.1_9	secreted epidermal growth factor-like	Miscellaneous	Early
AY243312.1_prot_AAO89290.1_11	zinc finger-like protein	Miscellaneous	Early
AY243312.1_prot_AAO89291.1_12	zinc finger-like protein	Miscellaneous	Early
AY243312.1_prot_AAO89330.1_51	EEV maturation protein	Miscellaneous	Early
AY243312.1_prot_AAO89340.1_61	abundant component of virosome	Miscellaneous	Early
AY243312.1_prot_AAO89445.1_166	secreted glycoprotein	Miscellaneous	Early
AY243312.1_prot_AAO89459.1_180	kelch-like protein	Miscellaneous	Early
AY243312.1_prot_AAO89460.1_181	hemagglutinin	Miscellaneous	Early
AY243312.1_prot_AAO89463.1_184	AChain A, Protein B2	Miscellaneous	Early
AY243312.1_prot_AAO89466.1_187	EEV type-I membrane glycoprotein	Miscellaneous	Early
AY243312.1_prot_AAO89486.1_207	zinc finger-like protein	Miscellaneous	Early
AY243312.1_prot_AAO89487.1_208	zinc finger-like	Miscellaneous	Early
AY243312.1_prot_AAO89489.1_210	ecreted epidermal growth factor-like protein	Miscellaneous	Early
AY243312.1_prot_AAO89331.1_52	palmytilated EEV membrane protein	Miscellaneous	Intermediate
AY243312.1_prot_AAO89342.1_63	soluble myristylprotein	Miscellaneous	Intermediate
AY243312.1_prot_AAO89353.1_74	protein VP13	Miscellaneous	Intermediate
AY243312.1_prot_AAO89380.1_101	IMV heparin binding surface protein	Miscellaneous	Intermediate
AY243312.1_prot_AAO89401.1_122	p4b precursor of core protein 4b	Miscellaneous	Intermediate
AY243312.1_prot_AAO89415.1_136	soluble myristylprotein	Miscellaneous	Intermediate
AY243312.1_prot_AAO89436.1_157	EEV glycoprotein	Miscellaneous	Intermediate
AY243312.1_prot_AAO89443.1_164	semaphorin-like protein	Miscellaneous	Intermediate
AY243312.1_prot_AAO89446.1_167	profilin-like protein]	Miscellaneous	Intermediate
AY243312.1_prot_AAO89470.1_191	6kDa intracellular viral protein	Miscellaneous	Intermediate
AY243312.1_prot_AAO89471.1_192	kelch-like protein	Miscellaneous	Intermediate
AY243312.1_prot_AAO89366.1_87	myristylprotein	Miscellaneous	Late
AY243312.1_prot_AAO89442.1_163	semaphorin-like protein	Miscellaneous	Late
AY243312.1_prot_AAO89468.1_189	21 kDa precursor protein	Miscellaneous	Late
AY243312.1_prot_AAO89311.1_32	ankyrin-like protein	Miscellaneous	Early
AY243312.1_prot_AAO89421.1_142	Palmytyl protein	Miscellaneous	Intermediate
AY243312.1_prot_AAO89320.1_41	dUTPase	Nucleotide metabolism	Early
AY243312.1_prot_AAO89352.1_73	ribonucleotide reductase large subunit	Nucleotide metabolism	Early
AY243312.1_prot_AAO89356.1_77	Nucleoside triphosphate phosphohydrolase II	Nucleotide metabolism	Intermediate
AY243312.1_prot_AAO89453.1_174	thymidylate kinase	Nucleotide metabolism	Early
AY243312.1_prot_AAO89312.1_33	serine protease inhibitor-like	Other metabolic functions	Intermediate
AY243312.1_prot_AAO89357.1_78	insulin metalloproteinase-like protein	Other metabolic functions	Late
AY243312.1_prot_AAO89316.1_37	putative monoglyceride lipase	Other metabolic functions	Early
AY243312.1_prot_AAO89317.1_38	putative monoglyceride lipase	Other metabolic functions	Early
AY243312.1_prot_AAO89314.1_35	phospholipase-D-like protein	Other metabolic functions	Intermediate
AY243312.1_prot_AAO89315.1_36	putative monoglyceride lipase	Other metabolic functions	Early
AY243312.1_prot_AAO89449.1_170	hydroxysteroid dehydrogenase	Other metabolic functions	Early
AY243312.1_prot_AAO89345.1_66	sulfhydryl oxidase	Other metabolic functions	Late
AY243312.1_prot_AAO89348.1_69	Glutaredoxin-1	Other metabolic functions	Intermediate
AY243312.1_prot_AAO89360.1_81	Glutaredoxin-2	Other metabolic functions	Intermediate
AY243312.1_prot_AAO89438.1_159	IEV transmembrane phosphoprotein	Other metabolic functions	Early
AY243312.1_prot_AAO89351.1_72	ssDNA binding protein	Other metabolic functions	Early
AY243312.1_prot_AAO89395.1_116	ATPase phosphohydrolase	Other metabolic functions	Intermediate
AY243312.1_prot_AAO89355.1_76	viral core cysteine proteinase	Other metabolic functions	Late
AY243312.1_prot_AAO89450.1_171	Cu-Zn superoxide dismutase	Other metabolic functions	Late
AY243312.1_prot_AAO89461.1_182	guanylate kinase	Signal transduction regulation	Early
AY243312.1_prot_AAO89473.1_194	ser/thr protein kinase-like protein	Signal transduction regulation	Early
AY243312.1_prot_AAO89378.1_99	tyr/ser protein phosphatase	Signal transduction regulation	Intermediate
AY243312.1_prot_AAO89328.1_49	ser/thr kinase	Signal transduction regulation	Late
AY243312.1_prot_AAO89373.1_94	Thymdine kinase	Signal transduction regulation	Early
AY243312.1_prot_AAO89462.1_183	Ser/thr kinase	Signal transduction regulation	Early
AY243312.1_prot_AAO89474.1_195	SPI2/CrmA	Signal transduction regulation	Early
AY243312.1_prot_AAO89362.1_83	DNA-dependent RNA polymerase subunit rpo7	Transcription and RNA processing	Early
AY243312.1_prot_AAO89375.1_96	DNA-dependent RNA polymerase subunit rpo22	Transcription and RNA processing	Early
AY243312.1_prot_AAO89403.1_124	DNA-dependent RNA polymerase subunit rpo19	Transcription and RNA processing	Early
AY243312.1_prot_AAO89423.1_144	DNA-dependent RNA polymerase subunit rpo132	Transcription and RNA processing	Early
AY243312.1_prot_AAO89431.1_152	DNA-dependent RNA polymerase subunit RPO35	Transcription and RNA processing	Early
AY243312.1_prot_AAO89359.1_80	late transcription elongation factor	Transcription and RNA processing	Early
AY243312.1_prot_AAO89396.1_117	mRNA capping enzyme small subunit	Transcription and RNA processing	Early
AY243312.1_prot_AAO89406.1_127	32kDa small subunit of transcription factor VITF-3	Transcription and RNA processing	Early
AY243312.1_prot_AAO89365.1_86	late transcription factor VLTF-1	Transcription and RNA processing	Intermediate
AY243312.1_prot_AAO89398.1_119	late gene transcription factor VLTF-2 protein	Transcription and RNA processing	Intermediate
AY243312.1_prot_AAO89399.1_120	late gene transcription factor VLTF-3	Transcription and RNA processing	Intermediate
AY243312.1_prot_AAO89322.1_43	ribonucleotide reductase small subunit	Transcription and RNA processing	Early
AY243312.1_prot_AAO89338.1_59	double-stranded RNA binding protein	Transcription and RNA processing	Early
AY243312.1_prot_AAO89339.1_60	TFIIS-like protein	Transcription and RNA processing	Early
AY243312.1_prot_AAO89377.1_98	DNA-dependent RNA polymerase subunit rpo147	Transcription and RNA processing	Early
AY243312.1_prot_AAO89382.1_103	late gene transcription factor VLTF-4	Transcription and RNA processing	Early
AY243312.1_prot_AAO89385.1_106	mRNA capping enzyme large subunit	Transcription and RNA processing	Early
AY243312.1_prot_AAO89381.1_102	RAP94	Transcription and RNA processing	Late
AY243312.1_prot_AAO89336.1_57	Poly-A polymerase catalytic subunit	Transcription and RNA processing	Early
AY243312.1_prot_AAO89374.1_95	Poly-A polymerase catalytic subunit	Transcription and RNA processing	Early
AY243312.1_prot_AAO89391.1_112	DNA-dependent RNA polymerase subunit rpo18	Transcription and RNA processing	Early
AY243312.1_prot_AAO89422.1_143	VITF3 large subunit	Transcription and RNA processing	Early
AY243312.1_prot_AAO89390.1_111	VETF3 small subunit	Transcription and RNA processing	Intermediate
AY243312.1_prot_AAO89405.1_126	VETF3 large subunit	Transcription and RNA processing	Late
AY243312.1_prot_AAO89402.1_123	39kDa core protein	Uncharacterized	Early
AY243312.1_prot_AAO89297.1_18	Hypothetical protein	Uncharacterized	Early
AY243312.1_prot_AAO89301.1_22	Hypothetical protein	Uncharacterized	Early
AY243312.1_prot_AAO89302.1_23	Hypothetical protein	Uncharacterized	Early
AY243312.1_prot_AAO89303.1_24	Hypothetical protein	Uncharacterized	Early
AY243312.1_prot_AAO89306.1_27	Hypothetical protein	Uncharacterized	Early
AY243312.1_prot_AAO89286.1_7	Hypothetical protein	Uncharacterized	Early
AY243312.1_prot_AAO89289.1_10	Hypothetical protein	Uncharacterized	Early
AY243312.1_prot_AAO89310.1_31	Hypothetical protein	Uncharacterized	Early
AY243312.1_prot_AAO89318.1_39	Protein K7	Uncharacterized	Early
AY243312.1_prot_AAO89319.1_40	Protein F1	Uncharacterized	Early
AY243312.1_prot_AAO89321.1_42	kelch-like protein	Uncharacterized	Early
AY243312.1_prot_AAO89324.1_45	Hypothetical protein	Uncharacterized	Early
AY243312.1_prot_AAO89325.1_46	Protein F7	Uncharacterized	Early
AY243312.1_prot_AAO89326.1_47	Hypothetical protein	Uncharacterized	Early
AY243312.1_prot_AAO89332.1_53	Protein F14	Uncharacterized	Early
AY243312.1_prot_AAO89333.1_54	Hypothetical protein	Uncharacterized	Early
AY243312.1_prot_AAO89334.1_55	Hypothetical protein	Uncharacterized	Early
AY243312.1_prot_AAO89337.1_58	Hypothetical protein	Uncharacterized	Early
AY243312.1_prot_AAO89347.1_68	Hypothetical protein	Uncharacterized	Early
AY243312.1_prot_AAO89361.1_82	Hypothetical protein	Uncharacterized	Early
AY243312.1_prot_AAO89368.1_89	Hypothetical protein	Uncharacterized	Early
AY243312.1_prot_AAO89393.1_114	Hypothetical protein	Uncharacterized	Early
AY243312.1_prot_AAO89433.1_154	Hypothetical protein	Uncharacterized	Early
AY243312.1_prot_AAO89439.1_160	Hypothetical protein	Uncharacterized	Early
AY243312.1_prot_AAO89440.1_161	Hypothetical protein	Uncharacterized	Early
AY243312.1_prot_AAO89444.1_165	Hypothetical protein	Uncharacterized	Early
AY243312.1_prot_AAO89448.1_169	Hypothetical protein	Uncharacterized	Early
AY243312.1_prot_AAO89452.1_173	Protein A47	Uncharacterized	Early
AY243312.1_prot_AAO89454.1_175	Hypothetical protein	Uncharacterized	Early
AY243312.1_prot_AAO89456.1_177	Protein A51	Uncharacterized	Early
AY243312.1_prot_AAO89464.1_185	Schlafen-like protein	Uncharacterized	Early
AY243312.1_prot_AAO89472.1_193	Protein B11	Uncharacterized	Early
AY243312.1_prot_AAO89475.1_196	Hypothetical protein	Uncharacterized	Early
AY243312.1_prot_AAO89477.1_198	Protein B17	Uncharacterized	Early
AY243312.1_prot_AAO89480.1_201	Hypothetical protein	Uncharacterized	Early
AY243312.1_prot_AAO89488.1_209	Hypothetical protein	Uncharacterized	Early
AY243312.1_prot_AAO89491.1_212	Hypothetical protein	Uncharacterized	Early
AY243312.1_prot_AAO89495.1_216	Hypothetical protein	Uncharacterized	Early
AY243312.1_prot_AAO89341.1_62	Hypothetical protein	Uncharacterized	Intermediate
AY243312.1_prot_AAO89354.1_75	Hypothetical protein	Uncharacterized	Intermediate
AY243312.1_prot_AAO89384.1_105	Hypothetical protein	Uncharacterized	Intermediate
AY243312.1_prot_AAO89404.1_125	Hypothetical protein	Uncharacterized	Intermediate
AY243312.1_prot_AAO89414.1_135	Hypothetical protein	Uncharacterized	Intermediate
AY243312.1_prot_AAO89418.1_139	Hypothetical protein	Uncharacterized	Intermediate
AY243312.1_prot_AAO89425.1_146	cowpox A-type inclusion protein	Uncharacterized	Intermediate
AY243312.1_prot_AAO89426.1_147	cowpox A-type inclusion protein	Uncharacterized	intermediate
AY243312.1_prot_AAO89427.1_148	cowpox A-type inclusion protein	Uncharacterized	Intermediate
AY243312.1_prot_AAO89432.1_153	Hypothetical protein	Uncharacterized	Intermediate
AY243312.1_prot_AAO89483.1_204	Hypothetical protein	Uncharacterized	Intermediate
AY243312.1_prot_AAO89485.1_206	Hypothetical protein	Uncharacterized	Intermediate
AY243312.1_prot_AAO89299.1_20	Hypothetical protein	Uncharacterized	Late
AY243312.1_prot_AAO89327.1_48	S-S bond formation pathway protein	Uncharacterized	Late
AY243312.1_prot_AAO89350.1_71	Hypothetical protein	Uncharacterized	Late
AY243312.1_prot_AAO89363.1_84	Hypothetical protein	Uncharacterized	Late
AY243312.1_prot_AAO89379.1_100	Hypothetical protein	Uncharacterized	Late
AY243312.1_prot_AAO89400.1_121	S-S bond formation pathway protein	Uncharacterized	Late
AY243312.1_prot_AAO89409.1_130	Hypothetical protein	Uncharacterized	Late
AY243312.1_prot_AAO89419.1_140	Hypothetical protein	Uncharacterized	Late
AY243312.1_prot_AAO89428.1_149	cowpox A-type inclusion protein	Uncharacterized	Late
AY243312.1_prot_AAO89430.1_151	Hypothetical protein	Uncharacterized	Late
AY243312.1_prot_AAO89282.1_3	Hypothetical protein	Uncharacterized	NE
AY243312.1_prot_AAO89424.1_145	cowpox A-type inclusion protein	Uncharacterized	NE
AY243312.1_prot_AAO89370.1_91	core protein vp8	Uncharacterized	Intermediate
AY243312.1_prot_AAO89372.1_93	virion protein	Uncharacterized	Intermediate
AY243312.1_prot_AAO89358.1_79	Hypothetical protein	Uncharacterized	Late
AY243312.1_prot_AAO89369.1_90	internal virion protein	Uncharacterized	Late
AY243312.1_prot_AAO89387.1_108	virion core protein	Uncharacterized	Late
AY243312.1_prot_AAO89408.1_129	precursor p4a of core protein 4a	Uncharacterized	Late
AY243312.1_prot_AAO89412.1_133	Hypothetical protein	Uncharacterized	Late
AY243312.1_prot_AAO89323.1_44	Hypothetical protein	Uncharacterized	Early
AY243312.1_prot_AAO89346.1_67	virion core protein	Uncharacterized	Intermediate
AY243312.1_prot_AAO89386.1_107	virion core protein	Uncharacterized	Late
AY243312.1_prot_AAO89410.1_131	core protein	Uncharacterized	Intermediate
AY243312.1_prot_AAO89434.1_155	A32 DNA packaging ATPase	Virion structure and morphogenesis	Intermediate
AY243312.1_prot_AAO89397.1_118	Rifampicin target - D13L MCP	Virion structure and morphogenesis	Intermediate
AY243312.1_prot_AAO89364.1_85	virion structural protein	Virion structure and morphogenesis	Late
AY243312.1_prot_AAO89435.1_156	EEV membrane glycoprotein	Virion structure and morphogenesis	Early
AY243312.1_prot_AAO89343.1_64	putative membrane protein	Virion structure and morphogenesis	Intermediate
AY243312.1_prot_AAO89392.1_113	IMV membrane protein	Virion structure and morphogenesis	Intermediate
AY243312.1_prot_AAO89429.1_150	IMV surface protein	Virion structure and morphogenesis	Intermediate
AY243312.1_prot_AAO89441.1_162	putative membrane protein	Virion structure and morphogenesis	Intermediate
AY243312.1_prot_AAO89447.1_168	putative type-I membrane glycoprotein	Virion structure and morphogenesis	Intermediate
AY243312.1_prot_AAO89367.1_88	IMV membrane protein	Virion structure and morphogenesis	Late
AY243312.1_prot_AAO89371.1_92	putative membrane protein	Virion structure and morphogenesis	Late
AY243312.1_prot_AAO89376.1_97	putative membrane protein	Virion structure and morphogenesis	Late
AY243312.1_prot_AAO89407.1_128	IMV membrane protein	Virion structure and morphogenesis	Late
AY243312.1_prot_AAO89411.1_132	IMV membrane protein	Virion structure and morphogenesis	Late
AY243312.1_prot_AAO89413.1_134	putative membrane protein	Virion structure and morphogenesis	Late
AY243312.1_prot_AAO89416.1_137	IMV membrane protein	Virion structure and morphogenesis	Late
