# Supplementary material for: Comparative Analysis of Transcriptional Regulation Patterns: Understanding the Gene Expression Profile in Nucleocytoviricota
Source: Pathogens. 2021 Jul 24;10(8):935. doi: 10.3390/pathogens10080935 (PMC8400408; doi:10.3390/pathogens10080935)
Supplement: Supplementary file 1 [file pathogens-10-00935-s001.zip › Supplementary Table S5.xlsx]

## Sheet: Table S5
Table S5. Frog 3 virus (Iridoviridae) functional/temporal gene classification
Genbank protein ID	Function	NCVOG category	Temporal Classification
AY548484.1_prot_AAT09675.1_16	putative integrase-like protein	DNA replication, recombination and repair	Late
AY548484.1_prot_AAT09681.1_22	putative D5 family NTPase/ATPase	DNA replication, recombination and repair	Intermediate
AY548484.1_prot_AAT09713.1_54	nuclear calmodulin-binding protein	DNA replication, recombination and repair	Intermediate
AY548484.1_prot_AAT09714.1_55	helicase-like protein	DNA replication, recombination and repair	Late
AY548484.1_prot_AAT09720.1_61	DNA polymerase B family	DNA replication, recombination and repair	Intermediate
AY548484.1_prot_AAT09733.1_74	putative NTPase/helicase-like protein	DNA replication, recombination and repair	Early
AY548484.1_prot_AAT09740.1_81	ribonuclease III	DNA replication, recombination and repair	Intermediate
AY548484.1_prot_AAT09743.1_84	cytosine DNA methyltransferase	DNA replication, recombination and repair	Late
AY548484.1_prot_AAT09744.1_85	proliferating cell nuclear antigen	DNA replication, recombination and repair	Early
AY548484.1_prot_AAT09755.1_96	putative DNA repair protein RAD2	DNA replication, recombination and repair	Intermediate
AY548484.1_prot_AAT09723.1_64	dUTPase	Nucleotide metabolism	Late
AY548484.1_prot_AAT09727.1_68	ribonucleoside diphosphate reductase beta subunit-like protein	Nucleotide metabolism	Early
AY548484.1_prot_AAT09697.1_38	ribonucleoside diphosphate reductase alpha subunit barrel domain	Nucleotide metabolism	Intermediate
AY548484.1_prot_AAT09745.1_86	thymidine kinase	Nucleotide metabolism	Intermediate
AY548484.1_prot_AAT09698.1_39	putative hydrolase of the metallo-beta-lactamase superfamily	Other metabolic functions	Early
AY548484.1_prot_AAT09711.1_52	putative 3-beta-hydroxy-delta 5-C27 steroid oxidoreductase-like protein	Other metabolic functions	Intermediate
AY548484.1_prot_AAT09732.1_73	putative aryl-alcohol dehydrogenase	Other metabolic functions	Early
AY548484.1_prot_AAT09748.1_89	thiol oxidoreductase	Other metabolic functions	Late
AY548484.1_prot_AAT09757.1_98	putative myeloid cell leukemia protein	Other metabolic functions	Early
AY548484.1_prot_AAT09676.1_17	methyl-accepting chemotaxis sensory transducer	Signal transduction regulation	Late
AY548484.1_prot_AAT09686.1_27	putative tyrosine kinase	Signal transduction regulation	Late
AY548484.1_prot_AAT09696.1_37	putative NIF/NLI interacting factor	Signal transduction regulation	Late
AY548484.1_prot_AAT09717.1_58	putative phosphotransferase	Signal transduction regulation	Early
AY548484.1_prot_AAT09724.1_65	caspase recruitment domain protein	Signal transduction regulation	Early
AY548484.1_prot_AAT09735.1_76	LITAF/PIG7 possible membrane associated motif in LPS-induced tumor necrosis factor alpha factor	Signal transduction regulation	Late
AY548484.1_prot_AAT09660.1_1	putative VLTF3-like protein	Transcription and RNA processing	Late
AY548484.1_prot_AAT09667.1_8	DNA-dependent RNA polymerase II largest sub-unit	Transcription and RNA processing	Intermediate
AY548484.1_prot_AAT09722.1_63	DNA-dependent RNA polymerase II second largest subunit domain 6,7,3,2 beta subunit	Transcription and RNA processing	Intermediate
AY548484.1_prot_AAT09741.1_82	transcription elongation factor SII	Transcription and RNA processing	Intermediate
AY548484.1_prot_AAT09662.1_3	Hypothetical protein	Uncharacterized	Late
AY548484.1_prot_AAT09663.1_4	hypothetical protein FV3gorf4R	Uncharacterized	Late
AY548484.1_prot_AAT09664.1_5	Hypothetical protein	Uncharacterized	Intermediate
AY548484.1_prot_AAT09669.1_10	Hypothetical protein	Uncharacterized	Late
AY548484.1_prot_AAT09670.1_11	Hypothetical protein	Uncharacterized	Late
AY548484.1_prot_AAT09673.1_14	Hypothetical protein	Uncharacterized	Early
AY548484.1_prot_AAT09677.1_18	Hypothetical protein	Uncharacterized	Early
AY548484.1_prot_AAT09679.1_20	transmembrane domain protein	Uncharacterized	Late
AY548484.1_prot_AAT09680.1_21	Hypothetical protein	Uncharacterized	Late
AY548484.1_prot_AAT09683.1_24	Hypothetical protein	Uncharacterized	Early
AY548484.1_prot_AAT09684.1_25	p31K protein	Uncharacterized	Intermediate
AY548484.1_prot_AAT09687.1_28	Hypothetical protein	Uncharacterized	Late
AY548484.1_prot_AAT09689.1_30	Hypothetical protein	Uncharacterized	Intermediate
AY548484.1_prot_AAT09690.1_31	Hypothetical protein	Uncharacterized	Late
AY548484.1_prot_AAT09691.1_32	neurofilament triplet H1-like protein	Uncharacterized	Early
AY548484.1_prot_AAT09692.1_33	Transmembrane protein 033R	Uncharacterized	Early
AY548484.1_prot_AAT09693.1_34	L-protein-like protein	Uncharacterized	Late
AY548484.1_prot_AAT09699.1_40	transmembrane domain-containing protein	Uncharacterized	Late
AY548484.1_prot_AAT09700.1_41	RRV orf2-like protein	Uncharacterized	Late
AY548484.1_prot_AAT09701.1_42	Hypothetical protein	Uncharacterized	Early
AY548484.1_prot_AAT09702.1_43	Hypothetical protein	Uncharacterized	Early
AY548484.1_prot_AAT09703.1_44	Hypothetical protein	Uncharacterized	Early
AY548484.1_prot_AAT09704.1_45	Hypothetical protein	Uncharacterized	Late
AY548484.1_prot_AAT09705.1_46	RGI orf47L-like protein	Uncharacterized	Early
AY548484.1_prot_AAT09706.1_47	Hypothetical protein	Uncharacterized	Early
AY548484.1_prot_AAT09707.1_48	Hypothetical protein	Uncharacterized	Late
AY548484.1_prot_AAT09708.1_49	Hypothetical protein	Uncharacterized	Early
AY548484.1_prot_AAT09709.1_50	Hypothetical protein	Uncharacterized	Intermediate
AY548484.1_prot_AAT09712.1_53	Hypothetical protein	Uncharacterized	Intermediate
AY548484.1_prot_AAT09716.1_57	Hypothetical protein	Uncharacterized	Late
AY548484.1_prot_AAT09719.1_60	Hypothetical protein	Uncharacterized	Late
AY548484.1_prot_AAT09721.1_62	Hypothetical protein	Uncharacterized	Early
AY548484.1_prot_AAT09725.1_66	Hypothetical protein	Uncharacterized	Late
AY548484.1_prot_AAT09726.1_67	Hypothetical protein	Uncharacterized	Early
AY548484.1_prot_AAT09729.1_70	Transmembrane protein 069R	Uncharacterized	Late
AY548484.1_prot_AAT09730.1_71	Hypothetical protein	Uncharacterized	Intermediate
AY548484.1_prot_AAT09731.1_72	Hypothetical protein	Uncharacterized	Late
AY548484.1_prot_AAT09734.1_75	Hypothetical protein	Uncharacterized	Late
AY548484.1_prot_AAT09736.1_77	Hypothetical protein	Uncharacterized	Late
AY548484.1_prot_AAT09742.1_83	immediate early protein ICP-18	Uncharacterized	Early
AY548484.1_prot_AAT09751.1_92	immediate early protein ICP-46	Uncharacterized	Early
AY548484.1_prot_AAT09753.1_94	Hypothetical protein	Uncharacterized	Late
AY548484.1_prot_AAT09754.1_95	P8.141C-like protein	Uncharacterized	Early
AY548484.1_prot_AAT09756.1_97	dpy-19-like protein	Uncharacterized	Late
AY548484.1_prot_AAT09674.1_15	DNA packaging ATPase	Virion structure and morphogenesis	Late
AY548484.1_prot_AAT09665.1_6	surface protein	Virion structure and morphogenesis	Intermediate
AY548484.1_prot_AAT09666.1_7	surface protein	Virion structure and morphogenesis	Intermediate
AY548484.1_prot_AAT09672.1_13	surface protein	Virion structure and morphogenesis	Intermediate
AY548484.1_prot_AAT09738.1_79	surface protein	Virion structure and morphogenesis	Intermediate
AY548484.1_prot_AAT09747.1_88	surface protein	Virion structure and morphogenesis	Intermediate
AY548484.1_prot_AAT09661.1_2	putative myristylated membrane	Virion structure and morphogenesis	Late
AY548484.1_prot_AAT09746.1_87	surface protein	Virion structure and morphogenesis	Late
AY548484.1_prot_AAT09750.1_91	major capsid protein	Virion structure and morphogenesis	Late
AY548484.1_prot_AAT09694.1_35	surface protein	Virion structure and morphogenesis	Early
AY548484.1_prot_AAT09682.1_23	surface protein	Virion structure and morphogenesis	Early
AY548484.1_prot_AAT09688.1_29	surface protein	Virion structure and morphogenesis	Early
AY548484.1_prot_AAT09695.1_36	surface protein	Virion structure and morphogenesis	Early
AY548484.1_prot_AAT09710.1_51	surface protein	Virion structure and morphogenesis	Early
AY548484.1_prot_AAT09718.1_59	surface protein	Virion structure and morphogenesis	Early
AY548484.1_prot_AAT09749.1_90	surface protein	Virion structure and morphogenesis	Early
AY548484.1_prot_AAT09752.1_93	surface protein	Virion structure and morphogenesis	Early
AY548484.1_prot_AAT09758.1_99	surface protein	Virion structure and morphogenesis	Early
