# Supplementary material for: Comparative Analysis of Transcriptional Regulation Patterns: Understanding the Gene Expression Profile in Nucleocytoviricota
Source: Pathogens. 2021 Jul 24;10(8):935. doi: 10.3390/pathogens10080935 (PMC8400408; doi:10.3390/pathogens10080935)
Supplement: Supplementary file 1 [file pathogens-10-00935-s001.zip › Supplementary Table S6.xlsx]

## Sheet: Table S6
Table S6. Emiliania huxleyi virus 201 (Phycodnaviridae) functional/temporal gene classification
Genbank protein ID	Function	NCVOG category	Temporal Classification*
JF974311.1_ prot AET98059.1_171	alkylated DNA repair dioxygenase alkB	DNA replication, recombination and repair	Early
JF974311.1_prot_AET97918.1_30	DNA polymerase delta catalytic subunit	DNA replication, recombination and repair	Intermediate
JF974311.1_prot_AET97990.1_102	DEAD/DEAH box helicase	DNA replication, recombination and repair	Intermediate
JF974311.1_prot_AET97992.1_104	DNA primase	DNA replication, recombination and repair	Intermediate
JF974311.1_ prot AET98150.1_262	putative DNA polymerase sliding clamp	DNA replication, recombination and repair	Intermediate
JF974311.1_ prot AET98290.1_402	DNA topoisomerase II	DNA replication, recombination and repair	Intermediate
JF974311.1_ prot AET98319.1_431	ATP-dependent DNA helicase PIF1	DNA replication, recombination and repair	Intermediate
JF974311.1_ prot AET98101.1_213	DnaJ domain-containing protein	DNA replication, recombination and repair	Late
JF974311.1_ prot AET98183.1_295	endonuclease V; pyrimidine dimer DNA glycosylase; N-glycosylase UV repair enzyme	DNA replication, recombination and repair	Late
JF974311.1_prot_AET97906.1_18	flap endonuclease-1	DNA replication, recombination and repair	Intermediate
JF974311.1_prot_AET97928.1_40	GIY-YIG catalytic domain-containing endonuclease	DNA replication, recombination and repair	Intermediate
JF974311.1_prot_AET97978.1_90	HNH endonuclease	DNA replication, recombination and repair	Intermediate
JF974311.1_ prot AET98316.1_428	putative endonuclease	DNA replication, recombination and repair	Intermediate
JF974311.1_prot_AET97908.1_20	proliferating cell nuclear antigen (PCNA)	DNA replication, recombination and repair	Intermediate
JF974311.1_ prot AET98179.1_291	cycteine-rich protein with zinc finger	Miscellaneous	Intermediate
JF974311.1_ prot AET98269.1_381	fibronectin-binding protein	Miscellaneous	Intermediate
JF974311.1_ prot AET98105.1_217	deoxyuridine 5'-triphosphate nucleotidohydrolase; dUTP diphosphatase	Nucleotide metabolism	Intermediate
JF974311.1_prot_AET97911.1_23	deoxycytidylate deaminase; dCMP deaminase family protein	Nucleotide metabolism	Late
JF974311.1_ prot AET98141.1_253	thymidylate kinase	Nucleotide metabolism	Intermediate
JF974311.1_prot_AET97902.1_14	dihydroceramide synthase	Other metabolic functions	Intermediate
JF974311.1_prot_AET97947.1_59	dihydroceramide desaturase	Other metabolic functions	Intermediate
JF974311.1_prot_AET97987.1_99	putative alpha/beta hydrolase	Other metabolic functions	Intermediate
JF974311.1_ prot AET98297.1_409	major facilitator superfamily transporter protein	Other metabolic functions	Intermediate
JF974311.1_ prot AET98068.1_180	putative disulfide isomerase	Other metabolic functions	Late
JF974311.1_ prot AET98073.1_185	alpha/beta hydrolase	Other metabolic functions	Undefined
JF974311.1_prot_AET97916.1_28	lipase family protein	Other metabolic functions	Early
JF974311.1_ prot AET98286.1_398	serine protease	Other metabolic functions	Early
JF974311.1_ prot AET98055.1_167	sugar fermentation stimulation protein	Other metabolic functions	Early
JF974311.1_ prot AET98071.1_183	serine protease	Other metabolic functions	Early
JF974311.1_prot_AET97919.1_31	sterol desaturase	Other metabolic functions	Intermediate
JF974311.1_prot_AET97936.1_48	serine palmitoyltransferase	Other metabolic functions	Intermediate
JF974311.1_prot_AET97962.1_74	fatty acid elongase	Other metabolic functions	Intermediate
JF974311.1_prot_AET97963.1_75	fatty acid elongase	Other metabolic functions	Intermediate
JF974311.1_prot_AET97965.1_77	sphingosine 1-phosphate phosphatase	Other metabolic functions	Intermediate
JF974311.1_prot_AET97996.1_108	putative C3H2C3-type E3 ubiquitin ligase	Other metabolic functions	Intermediate
JF974311.1_prot_AET97999.1_111	thymidylate synthase	Other metabolic functions	Intermediate
JF974311.1_ prot AET98016.1_128	Clp protease (ClpP)	Other metabolic functions	Intermediate
JF974311.1_ prot AET98042.1_154	putative glycosyltransferase family 61 protein	Other metabolic functions	Intermediate
JF974311.1_ prot AET98263.1_375	putative sialyltransferase-like protein	Other metabolic functions	Intermediate
JF974311.1_ prot AET98329.1_441	serine protease	Other metabolic functions	Intermediate
JF974311.1_prot_AET98002.1_114	putative fatty acid hydroxylase	Other metabolic functions	Intermediate
JF974311.1_ prot AET98095.1_207	putative protelomerase	Other metabolic functions	Late
JF974311.1_prot_AET98003.1_115	phosphate permease	Other metabolic functions	Late
JF974311.1_prot_AET97909.1_21	serine protease	Other metabolic functions	Late
JF974311.1_prot_AET97910.1_22	phosphoglycerate mutase	Other metabolic functions	Late
JF974311.1_prot_AET98011.1_123	Erv1/Alr family disulfide (thiol) oxidoreductase; FAD-linked sulfhydryl oxidase	Other metabolic functions	Late
JF974311.1_ prot AET98108.1_220	apolipoprotein D-like	Other metabolic functions	Late
JF974311.1_ prot AET98120.1_232	Putative glycosyltransferase	Other metabolic functions	Late
JF974311.1_ prot AET98267.1_379	thioredoxin protein	Other metabolic functions	Late
JF974311.1_ prot AET98124.1_236	fatty acid desaturase	Other metabolic functions	Undefined
JF974311.1_ prot AET98282.1_394	putative serine/threonine kinase; cyclin-dependent kinase-like 3	Signal transduction regulation	Intermediate
JF974311.1_ prot AET98301.1_413	putative protein kinase	Signal transduction regulation	Late
JF974311.1_ prot AET98110.1_222	putative serine/threonine protein kinase	Signal transduction regulation	Late
JF974311.1_ prot AET98148.1_260	poxvirus late gene transcription factor VLTF-2; poxvirus A1L	Transcription and RNA processing	Early
JF974311.1_prot_AET97913.1_25	ribonucleoside-diphosphate reductase small subunit	Transcription and RNA processing	Intermediate
JF974311.1_prot_AET97950.1_62	DNA-directed RNA polymerase II subunit 1 (RPB1)	Transcription and RNA processing	Intermediate
JF974311.1_prot_AET97991.1_103	Transcription factor S-II (TFIIS)	Transcription and RNA processing	Intermediate
JF974311.1_ prot AET98107.1_219	DNA-directed RNA polymerase II subunit 3 (RPB3)	Transcription and RNA processing	Intermediate
JF974311.1_ prot AET98109.1_221	ribonuclease HII	Transcription and RNA processing	Intermediate
JF974311.1_ prot AET98133.1_245	putative methyltransferase or mannosyltransferase	Transcription and RNA processing	Intermediate
JF974311.1_ prot AET98134.1_246	putative methyltransferase	Transcription and RNA processing	Intermediate
JF974311.1_ prot AET98138.1_250	ribonucleoside-diphosphate reductase large/alpha subunit	Transcription and RNA processing	Intermediate
JF974311.1_ prot AET98142.1_254	putative SAM dependent methyltransferase	Transcription and RNA processing	Intermediate
JF974311.1_ prot AET98144.1_256	DNA-directed RNA polymerase II subunit 2 (RPB2)	Transcription and RNA processing	Intermediate
JF974311.1_ prot AET98274.1_386	DNA-directed RNA polymerase II subunit 6 (RPB6)	Transcription and RNA processing	Intermediate
JF974311.1_prot_AET97941.1_53	putative methyltransferase	Transcription and RNA processing	Intermediate
JF974311.1_prot_AET97994.1_106	DNA-directed RNA polymerase II subunit 5 (RPB5)	Transcription and RNA processing	Intermediate
JF974311.1_ prot AET98111.1_223	poxvirus late gene transcription factor VLTF3; poxvirus A2L	Transcription and RNA processing	Intermediate
JF974311.1_ prot AET98280.1_392	mRNA capping enzyme	Transcription and RNA processing	Intermediate
JF974311.1_ prot AET98309.1_421	DNA-directed RNA polymerase II subunit 10 (RPB10)	Transcription and RNA processing	Intermediate
JF974311.1_prot_AET97901.1_13	hypothetical protein	Uncharacterized	Early
JF974311.1_prot_AET97904.1_16	hypothetical protein	Uncharacterized	Early
JF974311.1_prot_AET97967.1_79	hypothetical protein	Uncharacterized	Early
JF974311.1_prot_AET98013.1_125	hypothetical protein	Uncharacterized	Early
JF974311.1_ prot AET98015.1_127	hypothetical protein	Uncharacterized	Early
JF974311.1_ prot AET98077.1_189	hypothetical protein	Uncharacterized	Early
JF974311.1_ prot AET98137.1_249	hypothetical protein	Uncharacterized	Early
JF974311.1_ prot AET98204.1_316	hypothetical protein	Uncharacterized	Early
JF974311.1_ prot AET98207.1_319	hypothetical protein	Uncharacterized	Early
JF974311.1_ prot AET98212.1_324	hypothetical protein	Uncharacterized	Early
JF974311.1_ prot AET98215.1_327	hypothetical protein	Uncharacterized	Early
JF974311.1_ prot AET98251.1_363	hypothetical protein	Uncharacterized	Early
JF974311.1_ prot AET98256.1_368	hypothetical protein	Uncharacterized	Early
JF974311.1_ prot AET98278.1_390	hypothetical protein	Uncharacterized	Early
JF974311.1_prot_AET97944.1_56	hypothetical protein	Uncharacterized	Early
JF974311.1_ prot AET98021.1_133	hypothetical protein	Uncharacterized	Early
JF974311.1_ prot AET98022.1_134	hypothetical protein	Uncharacterized	Early
JF974311.1_ prot AET98024.1_136	hypothetical protein	Uncharacterized	Early
JF974311.1_ prot AET98025.1_137	hypothetical protein	Uncharacterized	Early
JF974311.1_ prot AET98026.1_138	hypothetical protein	Uncharacterized	Early
JF974311.1_ prot AET98027.1_139	hypothetical protein	Uncharacterized	Early
JF974311.1_ prot AET98028.1_140	hypothetical protein	Uncharacterized	Early
JF974311.1_ prot AET98029.1_141	hypothetical protein	Uncharacterized	Early
JF974311.1_ prot AET98030.1_142	hypothetical protein	Uncharacterized	Early
JF974311.1_ prot AET98031.1_143	hypothetical protein	Uncharacterized	Early
JF974311.1_ prot AET98032.1_144	hypothetical protein	Uncharacterized	Early
JF974311.1_ prot AET98033.1_145	hypothetical protein	Uncharacterized	Early
JF974311.1_ prot AET98034.1_146	hypothetical protein	Uncharacterized	Early
JF974311.1_ prot AET98035.1_147	hypothetical protein	Uncharacterized	Early
JF974311.1_ prot AET98041.1_153	hypothetical protein	Uncharacterized	Early
JF974311.1_ prot AET98043.1_155	hypothetical protein	Uncharacterized	Early
JF974311.1_ prot AET98044.1_156	hypothetical protein	Uncharacterized	Early
JF974311.1_ prot AET98054.1_166	hypothetical protein	Uncharacterized	Early
JF974311.1_ prot AET98060.1_172	hypothetical protein	Uncharacterized	Early
JF974311.1_ prot AET98061.1_173	hypothetical protein	Uncharacterized	Early
JF974311.1_ prot AET98064.1_176	hypothetical protein	Uncharacterized	Early
JF974311.1_ prot AET98072.1_184	hypothetical protein	Uncharacterized	Early
JF974311.1_ prot AET98160.1_272	hypothetical protein	Uncharacterized	Early
JF974311.1_ prot AET98161.1_273	hypothetical protein	Uncharacterized	Early
JF974311.1_ prot AET98163.1_275	hypothetical protein	Uncharacterized	Early
JF974311.1_ prot AET98164.1_276	hypothetical protein	Uncharacterized	Early
JF974311.1_ prot AET98165.1_277	hypothetical protein	Uncharacterized	Early
JF974311.1_ prot AET98169.1_281	hypothetical protein	Uncharacterized	Early
JF974311.1_ prot AET98170.1_282	hypothetical protein	Uncharacterized	Early
JF974311.1_ prot AET98171.1_283	hypothetical protein	Uncharacterized	Early
JF974311.1_ prot AET98172.1_284	hypothetical protein	Uncharacterized	Early
JF974311.1_ prot AET98173.1_285	hypothetical protein	Uncharacterized	Early
JF974311.1_ prot AET98175.1_287	hypothetical protein	Uncharacterized	Early
JF974311.1_ prot AET98176.1_288	hypothetical protein	Uncharacterized	Early
JF974311.1_ prot AET98177.1_289	hypothetical protein	Uncharacterized	Early
JF974311.1_ prot AET98180.1_292	hypothetical protein	Uncharacterized	Early
JF974311.1_ prot AET98186.1_298	hypothetical protein	Uncharacterized	Early
JF974311.1_ prot AET98188.1_300	hypothetical protein	Uncharacterized	Early
JF974311.1_ prot AET98189.1_301	hypothetical protein	Uncharacterized	Early
JF974311.1_ prot AET98191.1_303	hypothetical protein	Uncharacterized	Early
JF974311.1_ prot AET98192.1_304	hypothetical protein	Uncharacterized	Early
JF974311.1_ prot AET98199.1_311	hypothetical protein	Uncharacterized	Early
JF974311.1_ prot AET98200.1_312	hypothetical protein	Uncharacterized	Early
JF974311.1_ prot AET98202.1_314	hypothetical protein	Uncharacterized	Early
JF974311.1_ prot AET98203.1_315	hypothetical protein	Uncharacterized	Early
JF974311.1_ prot AET98206.1_318	hypothetical protein	Uncharacterized	Early
JF974311.1_ prot AET98208.1_320	hypothetical protein	Uncharacterized	Early
JF974311.1_ prot AET98209.1_321	hypothetical protein	Uncharacterized	Early
JF974311.1_ prot AET98211.1_323	hypothetical protein	Uncharacterized	Early
JF974311.1_ prot AET98213.1_325	hypothetical protein	Uncharacterized	Early
JF974311.1_ prot AET98214.1_326	hypothetical protein	Uncharacterized	Early
JF974311.1_ prot AET98216.1_328	hypothetical protein	Uncharacterized	Early
JF974311.1_ prot AET98217.1_329	hypothetical protein	Uncharacterized	Early
JF974311.1_ prot AET98219.1_331	hypothetical protein	Uncharacterized	Early
JF974311.1_ prot AET98221.1_333	hypothetical protein	Uncharacterized	Early
JF974311.1_ prot AET98222.1_334	hypothetical protein	Uncharacterized	Early
JF974311.1_ prot AET98224.1_336	hypothetical protein	Uncharacterized	Early
JF974311.1_ prot AET98225.1_337	hypothetical protein	Uncharacterized	Early
JF974311.1_ prot AET98226.1_338	hypothetical protein	Uncharacterized	Early
JF974311.1_ prot AET98227.1_339	hypothetical protein	Uncharacterized	Early
JF974311.1_ prot AET98228.1_340	hypothetical protein	Uncharacterized	Early
JF974311.1_ prot AET98229.1_341	hypothetical protein	Uncharacterized	Early
JF974311.1_ prot AET98231.1_343	hypothetical protein	Uncharacterized	Early
JF974311.1_ prot AET98234.1_346	hypothetical protein	Uncharacterized	Early
JF974311.1_ prot AET98237.1_349	hypothetical protein	Uncharacterized	Early
JF974311.1_ prot AET98238.1_350	hypothetical protein	Uncharacterized	Early
JF974311.1_ prot AET98239.1_351	hypothetical protein	Uncharacterized	Early
JF974311.1_ prot AET98240.1_352	hypothetical protein	Uncharacterized	Early
JF974311.1_ prot AET98241.1_353	hypothetical protein	Uncharacterized	Early
JF974311.1_prot_AET97889.1_1	hypothetical protein	Uncharacterized	Intermediate
JF974311.1_prot_AET97894.1_6	hypothetical protein	Uncharacterized	Intermediate
JF974311.1_prot_AET97895.1_7	hypothetical protein	Uncharacterized	Intermediate
JF974311.1_prot_AET97896.1_8	hypothetical protein	Uncharacterized	Intermediate
JF974311.1_prot_AET97897.1_9	hypothetical protein	Uncharacterized	Intermediate
JF974311.1_prot_AET97899.1_11	hypothetical protein	Uncharacterized	Intermediate
JF974311.1_prot_AET97903.1_15	hypothetical protein	Uncharacterized	Intermediate
JF974311.1_prot_AET97905.1_17	hypothetical protein	Uncharacterized	Intermediate
JF974311.1_prot_AET97907.1_19	hypothetical protein	Uncharacterized	Intermediate
JF974311.1_prot_AET97917.1_29	hypothetical protein	Uncharacterized	Intermediate
JF974311.1_prot_AET97920.1_32	hypothetical protein	Uncharacterized	Intermediate
JF974311.1_prot_AET97921.1_33	hypothetical protein	Uncharacterized	Intermediate
JF974311.1_prot_AET97933.1_45	hypothetical protein	Uncharacterized	Intermediate
JF974311.1_prot_AET97937.1_49	hypothetical protein	Uncharacterized	Intermediate
JF974311.1_prot_AET97939.1_51	hypothetical protein	Uncharacterized	Intermediate
JF974311.1_prot_AET97942.1_54	hypothetical protein	Uncharacterized	Intermediate
JF974311.1_prot_AET97949.1_61	hypothetical protein	Uncharacterized	Intermediate
JF974311.1_prot_AET97952.1_64	hypothetical protein	Uncharacterized	Intermediate
JF974311.1_prot_AET97954.1_66	hypothetical protein	Uncharacterized	Intermediate
JF974311.1_prot_AET97968.1_80	hypothetical protein	Uncharacterized	Intermediate
JF974311.1_prot_AET97972.1_84	hypothetical protein	Uncharacterized	Intermediate
JF974311.1_prot_AET97975.1_87	hypothetical protein	Uncharacterized	Intermediate
JF974311.1_prot_AET97980.1_92	hypothetical protein	Uncharacterized	Intermediate
JF974311.1_prot_AET97993.1_105	hypothetical protein	Uncharacterized	Intermediate
JF974311.1_prot_AET98001.1_113	hypothetical protein	Uncharacterized	Intermediate
JF974311.1_prot_AET98006.1_118	hypothetical protein	Uncharacterized	Intermediate
JF974311.1_prot_AET98007.1_119	hypothetical protein	Uncharacterized	Intermediate
JF974311.1_prot_AET98008.1_120	hypothetical protein	Uncharacterized	Intermediate
JF974311.1_prot_AET98009.1_121	hypothetical protein	Uncharacterized	Intermediate
JF974311.1_prot_AET98012.1_124	hypothetical protein	Uncharacterized	Intermediate
JF974311.1_ prot AET98017.1_129	hypothetical protein	Uncharacterized	Intermediate
JF974311.1_ prot AET98019.1_131	hypothetical protein	Uncharacterized	Intermediate
JF974311.1_ prot AET98039.1_151	hypothetical protein	Uncharacterized	Intermediate
JF974311.1_ prot AET98040.1_152	hypothetical protein	Uncharacterized	Intermediate
JF974311.1_ prot AET98049.1_161	hypothetical protein	Uncharacterized	Intermediate
JF974311.1_ prot AET98050.1_162	hypothetical protein	Uncharacterized	Intermediate
JF974311.1_ prot AET98051.1_163	hypothetical protein	Uncharacterized	Intermediate
JF974311.1_ prot AET98057.1_169	hypothetical protein	Uncharacterized	Intermediate
JF974311.1_ prot AET98066.1_178	hypothetical protein	Uncharacterized	Intermediate
JF974311.1_ prot AET98069.1_181	hypothetical protein	Uncharacterized	Intermediate
JF974311.1_ prot AET98075.1_187	hypothetical protein	Uncharacterized	Intermediate
JF974311.1_ prot AET98076.1_188	hypothetical protein	Uncharacterized	Intermediate
JF974311.1_ prot AET98078.1_190	hypothetical protein	Uncharacterized	Intermediate
JF974311.1_ prot AET98081.1_193	hypothetical protein	Uncharacterized	Intermediate
JF974311.1_ prot AET98086.1_198	hypothetical protein	Uncharacterized	Intermediate
JF974311.1_ prot AET98087.1_199	hypothetical protein	Uncharacterized	Intermediate
JF974311.1_ prot AET98094.1_206	hypothetical protein	Uncharacterized	Intermediate
JF974311.1_ prot AET98100.1_212	hypothetical protein	Uncharacterized	Intermediate
JF974311.1_ prot AET98103.1_215	hypothetical protein	Uncharacterized	Intermediate
JF974311.1_ prot AET98104.1_216	hypothetical protein	Uncharacterized	Intermediate
JF974311.1_ prot AET98113.1_225	hypothetical protein	Uncharacterized	Intermediate
JF974311.1_ prot AET98129.1_241	hypothetical protein	Uncharacterized	Intermediate
JF974311.1_ prot AET98130.1_242	hypothetical protein	Uncharacterized	Intermediate
JF974311.1_ prot AET98132.1_244	hypothetical protein	Uncharacterized	Intermediate
JF974311.1_ prot AET98135.1_247	hypothetical protein	Uncharacterized	Intermediate
JF974311.1_ prot AET98139.1_251	hypothetical protein	Uncharacterized	Intermediate
JF974311.1_ prot AET98140.1_252	hypothetical protein	Uncharacterized	Intermediate
JF974311.1_ prot AET98143.1_255	hypothetical protein	Uncharacterized	Intermediate
JF974311.1_ prot AET98145.1_257	hypothetical protein	Uncharacterized	Intermediate
JF974311.1_ prot AET98149.1_261	hypothetical protein	Uncharacterized	Intermediate
JF974311.1_ prot AET98154.1_266	hypothetical protein	Uncharacterized	Intermediate
JF974311.1_ prot AET98162.1_274	hypothetical protein	Uncharacterized	Intermediate
JF974311.1_ prot AET98174.1_286	hypothetical protein	Uncharacterized	Intermediate
JF974311.1_ prot AET98178.1_290	hypothetical protein	Uncharacterized	Intermediate
JF974311.1_ prot AET98235.1_347	hypothetical protein	Uncharacterized	Intermediate
JF974311.1_ prot AET98236.1_348	hypothetical protein	Uncharacterized	Intermediate
JF974311.1_ prot AET98243.1_355	hypothetical protein	Uncharacterized	Intermediate
JF974311.1_ prot AET98244.1_356	hypothetical protein	Uncharacterized	Intermediate
JF974311.1_ prot AET98245.1_357	hypothetical protein	Uncharacterized	Intermediate
JF974311.1_ prot AET98246.1_358	hypothetical protein	Uncharacterized	Intermediate
JF974311.1_ prot AET98255.1_367	hypothetical protein	Uncharacterized	Intermediate
JF974311.1_ prot AET98261.1_373	hypothetical protein	Uncharacterized	Intermediate
JF974311.1_ prot AET98262.1_374	hypothetical protein	Uncharacterized	Intermediate
JF974311.1_ prot AET98264.1_376	hypothetical protein	Uncharacterized	Intermediate
JF974311.1_ prot AET98265.1_377	hypothetical protein	Uncharacterized	Intermediate
JF974311.1_ prot AET98268.1_380	hypothetical protein	Uncharacterized	Intermediate
JF974311.1_ prot AET98273.1_385	hypothetical protein	Uncharacterized	Intermediate
JF974311.1_ prot AET98275.1_387	hypothetical protein	Uncharacterized	Intermediate
JF974311.1_ prot AET98276.1_388	hypothetical protein	Uncharacterized	Intermediate
JF974311.1_ prot AET98285.1_397	hypothetical protein	Uncharacterized	Intermediate
JF974311.1_ prot AET98296.1_408	hypothetical protein	Uncharacterized	Intermediate
JF974311.1_ prot AET98300.1_412	hypothetical protein	Uncharacterized	Intermediate
JF974311.1_ prot AET98302.1_414	hypothetical protein	Uncharacterized	Intermediate
JF974311.1_ prot AET98307.1_419	hypothetical protein	Uncharacterized	Intermediate
JF974311.1_ prot AET98312.1_424	hypothetical protein	Uncharacterized	Intermediate
JF974311.1_ prot AET98314.1_426	hypothetical protein	Uncharacterized	Intermediate
JF974311.1_ prot AET98317.1_429	hypothetical protein	Uncharacterized	Intermediate
JF974311.1_ prot AET98320.1_432	hypothetical protein	Uncharacterized	Intermediate
JF974311.1_ prot AET98321.1_433	hypothetical protein	Uncharacterized	Intermediate
JF974311.1_ prot AET98326.1_438	hypothetical protein	Uncharacterized	Intermediate
JF974311.1_ prot AET98331.1_443	hypothetical protein	Uncharacterized	Intermediate
JF974311.1_prot_AET98333.1_445	hypothetical protein	Uncharacterized	Intermediate
JF974311.1_prot_AET98334.1_446	hypothetical protein	Uncharacterized	Intermediate
JF974311.1_prot_AET98335.1_447	hypothetical protein	Uncharacterized	Intermediate
JF974311.1_prot_AET97893.1_5	hypothetical protein	Uncharacterized	Intermediate
JF974311.1_prot_AET97914.1_26	hypothetical protein	Uncharacterized	Intermediate
JF974311.1_prot_AET97915.1_27	hypothetical protein	Uncharacterized	Intermediate
JF974311.1_prot_AET97938.1_50	hypothetical protein	Uncharacterized	Intermediate
JF974311.1_prot_AET97951.1_63	hypothetical protein	Uncharacterized	Intermediate
JF974311.1_prot_AET97976.1_88	hypothetical protein	Uncharacterized	Intermediate
JF974311.1_prot_AET97977.1_89	hypothetical protein	Uncharacterized	Intermediate
JF974311.1_prot_AET97979.1_91	hypothetical protein	Uncharacterized	Intermediate
JF974311.1_prot_AET97981.1_93	hypothetical protein	Uncharacterized	Intermediate
JF974311.1_prot_AET97982.1_94	hypothetical protein	Uncharacterized	Intermediate
JF974311.1_prot_AET97983.1_95	hypothetical protein	Uncharacterized	Intermediate
JF974311.1_prot_AET98005.1_117	hypothetical protein	Uncharacterized	Intermediate
JF974311.1_ prot AET98047.1_159	hypothetical protein	Uncharacterized	Intermediate
JF974311.1_ prot AET98079.1_191	hypothetical protein	Uncharacterized	Intermediate
JF974311.1_ prot AET98112.1_224	hypothetical protein	Uncharacterized	Intermediate
JF974311.1_ prot AET98114.1_226	hypothetical protein	Uncharacterized	Intermediate
JF974311.1_ prot AET98116.1_228	hypothetical protein	Uncharacterized	Intermediate
JF974311.1_ prot AET98123.1_235	hypothetical protein	Uncharacterized	Intermediate
JF974311.1_ prot AET98125.1_237	hypothetical protein	Uncharacterized	Intermediate
JF974311.1_ prot AET98126.1_238	hypothetical protein	Uncharacterized	Intermediate
JF974311.1_ prot AET98127.1_239	hypothetical protein	Uncharacterized	Intermediate
JF974311.1_ prot AET98128.1_240	hypothetical protein	Uncharacterized	Intermediate
JF974311.1_ prot AET98136.1_248	hypothetical protein	Uncharacterized	Intermediate
JF974311.1_ prot AET98146.1_258	hypothetical protein	Uncharacterized	Intermediate
JF974311.1_ prot AET98147.1_259	hypothetical protein	Uncharacterized	Intermediate
JF974311.1_ prot AET98155.1_267	hypothetical protein	Uncharacterized	Intermediate
JF974311.1_ prot AET98249.1_361	hypothetical protein	Uncharacterized	Intermediate
JF974311.1_ prot AET98250.1_362	hypothetical protein	Uncharacterized	Intermediate
JF974311.1_ prot AET98271.1_383	hypothetical protein	Uncharacterized	Intermediate
JF974311.1_ prot AET98272.1_384	hypothetical protein	Uncharacterized	Intermediate
JF974311.1_ prot AET98281.1_393	hypothetical protein	Uncharacterized	Intermediate
JF974311.1_ prot AET98283.1_395	hypothetical protein	Uncharacterized	Intermediate
JF974311.1_ prot AET98284.1_396	hypothetical protein	Uncharacterized	Intermediate
JF974311.1_ prot AET98287.1_399	hypothetical protein	Uncharacterized	Intermediate
JF974311.1_ prot AET98289.1_401	hypothetical protein	Uncharacterized	Intermediate
JF974311.1_ prot AET98292.1_404	hypothetical protein	Uncharacterized	Intermediate
JF974311.1_ prot AET98298.1_410	hypothetical protein	Uncharacterized	Intermediate
JF974311.1_ prot AET98299.1_411	hypothetical protein	Uncharacterized	Intermediate
JF974311.1_ prot AET98310.1_422	hypothetical protein	Uncharacterized	Intermediate
JF974311.1_ prot AET98311.1_423	hypothetical protein	Uncharacterized	Intermediate
JF974311.1_ prot AET98322.1_434	hypothetical protein	Uncharacterized	Intermediate
JF974311.1_ prot AET98325.1_437	hypothetical protein	Uncharacterized	Intermediate
JF974311.1_ prot AET98330.1_442	hypothetical protein	Uncharacterized	Intermediate
JF974311.1_prot_AET97946.1_58	hypothetical protein	Uncharacterized	Late
JF974311.1_prot_AET97959.1_71	hypothetical protein	Uncharacterized	Late
JF974311.1_prot_AET97960.1_72	hypothetical protein	Uncharacterized	Late
JF974311.1_prot_AET97997.1_109	hypothetical protein	Uncharacterized	Late
JF974311.1_prot_AET97998.1_110	hypothetical protein	Uncharacterized	Late
JF974311.1_ prot AET98067.1_179	hypothetical protein	Uncharacterized	Late
JF974311.1_ prot AET98080.1_192	hypothetical protein	Uncharacterized	Late
JF974311.1_ prot AET98092.1_204	hypothetical protein	Uncharacterized	Late
JF974311.1_ prot AET98093.1_205	hypothetical protein	Uncharacterized	Late
JF974311.1_ prot AET98097.1_209	hypothetical protein	Uncharacterized	Late
JF974311.1_ prot AET98099.1_211	hypothetical protein	Uncharacterized	Late
JF974311.1_ prot AET98106.1_218	hypothetical protein	Uncharacterized	Late
JF974311.1_ prot AET98153.1_265	hypothetical protein	Uncharacterized	Late
JF974311.1_ prot AET98247.1_359	hypothetical protein	Uncharacterized	Late
JF974311.1_ prot AET98259.1_371	hypothetical protein	Uncharacterized	Late
JF974311.1_ prot AET98270.1_382	hypothetical protein	Uncharacterized	Late
JF974311.1_ prot AET98288.1_400	hypothetical protein	Uncharacterized	Late
JF974311.1_ prot AET98324.1_436	hypothetical protein	Uncharacterized	Late
JF974311.1_prot_AET97912.1_24	hypothetical protein	Uncharacterized	Late
JF974311.1_prot_AET97922.1_34	hypothetical protein	Uncharacterized	Late
JF974311.1_prot_AET97923.1_35	hypothetical protein	Uncharacterized	Late
JF974311.1_prot_AET97924.1_36	hypothetical protein	Uncharacterized	Late
JF974311.1_prot_AET97925.1_37	hypothetical protein	Uncharacterized	Late
JF974311.1_prot_AET97926.1_38	hypothetical protein	Uncharacterized	Late
JF974311.1_prot_AET97953.1_65	hypothetical protein	Uncharacterized	Late
JF974311.1_prot_AET97955.1_67	hypothetical protein	Uncharacterized	Late
JF974311.1_prot_AET97984.1_96	hypothetical protein	Uncharacterized	Late
JF974311.1_prot_AET97988.1_100	hypothetical protein	Uncharacterized	Late
JF974311.1_ prot AET98048.1_160	hypothetical protein	Uncharacterized	Late
JF974311.1_ prot AET98056.1_168	hypothetical protein	Uncharacterized	Late
JF974311.1_ prot AET98063.1_175	hypothetical protein	Uncharacterized	Late
JF974311.1_ prot AET98065.1_177	hypothetical protein	Uncharacterized	Late
JF974311.1_ prot AET98082.1_194	hypothetical protein	Uncharacterized	Late
JF974311.1_ prot AET98083.1_195	hypothetical protein	Uncharacterized	Late
JF974311.1_ prot AET98096.1_208	hypothetical protein	Uncharacterized	Late
JF974311.1_ prot AET98098.1_210	hypothetical protein	Uncharacterized	Late
JF974311.1_ prot AET98152.1_264	hypothetical protein	Uncharacterized	Late
JF974311.1_ prot AET98158.1_270	hypothetical protein	Uncharacterized	Late
JF974311.1_ prot AET98159.1_271	hypothetical protein	Uncharacterized	Late
JF974311.1_ prot AET98166.1_278	hypothetical protein	Uncharacterized	Late
JF974311.1_ prot AET98167.1_279	hypothetical protein	Uncharacterized	Late
JF974311.1_ prot AET98168.1_280	hypothetical protein	Uncharacterized	Late
JF974311.1_ prot AET98195.1_307	hypothetical protein	Uncharacterized	Late
JF974311.1_ prot AET98196.1_308	hypothetical protein	Uncharacterized	Late
JF974311.1_ prot AET98197.1_309	hypothetical protein	Uncharacterized	Late
JF974311.1_ prot AET98198.1_310	hypothetical protein	Uncharacterized	Late
JF974311.1_ prot AET98201.1_313	hypothetical protein	Uncharacterized	Late
JF974311.1_ prot AET98248.1_360	hypothetical protein	Uncharacterized	Late
JF974311.1_ prot AET98266.1_378	hypothetical protein	Uncharacterized	Late
JF974311.1_ prot AET98293.1_405	hypothetical protein	Uncharacterized	Late
JF974311.1_ prot AET98294.1_406	hypothetical protein	Uncharacterized	Late
JF974311.1_ prot AET98315.1_427	hypothetical protein	Uncharacterized	Late
JF974311.1_ prot AET98323.1_435	hypothetical protein	Uncharacterized	Late
JF974311.1_ prot AET98328.1_440	hypothetical protein	Uncharacterized	Late
JF974311.1_prot_AET97891.1_3	hypothetical protein	Uncharacterized	Late
JF974311.1_prot_AET97892.1_4	hypothetical protein	Uncharacterized	Late
JF974311.1_prot_AET97927.1_39	hypothetical protein	Uncharacterized	Late
JF974311.1_prot_AET97930.1_42	hypothetical protein	Uncharacterized	Late
JF974311.1_prot_AET97931.1_43	hypothetical protein	Uncharacterized	Late
JF974311.1_prot_AET97940.1_52	hypothetical protein	Uncharacterized	Late
JF974311.1_prot_AET97948.1_60	hypothetical protein	Uncharacterized	Late
JF974311.1_prot_AET97957.1_69	hypothetical protein	Uncharacterized	Late
JF974311.1_prot_AET97961.1_73	hypothetical protein	Uncharacterized	Late
JF974311.1_prot_AET97964.1_76	hypothetical protein	Uncharacterized	Late
JF974311.1_prot_AET97970.1_82	hypothetical protein	Uncharacterized	Late
JF974311.1_prot_AET97973.1_85	hypothetical protein	Uncharacterized	Late
JF974311.1_prot_AET97985.1_97	hypothetical protein	Uncharacterized	Late
JF974311.1_prot_AET97986.1_98	hypothetical protein	Uncharacterized	Late
JF974311.1_prot_AET98004.1_116	hypothetical protein	Uncharacterized	Late
JF974311.1_prot_AET98010.1_122	hypothetical protein	Uncharacterized	Late
JF974311.1_prot_AET98014.1_126	hypothetical protein	Uncharacterized	Late
JF974311.1_ prot AET98036.1_148	hypothetical protein	Uncharacterized	Late
JF974311.1_ prot AET98038.1_150	hypothetical protein	Uncharacterized	Late
JF974311.1_ prot AET98046.1_158	hypothetical protein	Uncharacterized	Late
JF974311.1_ prot AET98058.1_170	hypothetical protein	Uncharacterized	Late
JF974311.1_ prot AET98062.1_174	hypothetical protein	Uncharacterized	Late
JF974311.1_ prot AET98070.1_182	hypothetical protein	Uncharacterized	Late
JF974311.1_ prot AET98084.1_196	hypothetical protein	Uncharacterized	Late
JF974311.1_ prot AET98085.1_197	hypothetical protein	Uncharacterized	Late
JF974311.1_ prot AET98115.1_227	hypothetical protein	Uncharacterized	Late
JF974311.1_ prot AET98117.1_229	hypothetical protein	Uncharacterized	Late
JF974311.1_ prot AET98121.1_233	hypothetical protein	Uncharacterized	Late
JF974311.1_ prot AET98122.1_234	hypothetical protein	Uncharacterized	Late
JF974311.1_ prot AET98151.1_263	hypothetical protein	Uncharacterized	Late
JF974311.1_ prot AET98182.1_294	hypothetical protein	Uncharacterized	Late
JF974311.1_ prot AET98185.1_297	hypothetical protein	Uncharacterized	Late
JF974311.1_ prot AET98190.1_302	hypothetical protein	Uncharacterized	Late
JF974311.1_ prot AET98194.1_306	hypothetical protein	Uncharacterized	Late
JF974311.1_ prot AET98218.1_330	hypothetical protein	Uncharacterized	Late
JF974311.1_ prot AET98223.1_335	hypothetical protein	Uncharacterized	Late
JF974311.1_ prot AET98230.1_342	hypothetical protein	Uncharacterized	Late
JF974311.1_ prot AET98252.1_364	hypothetical protein	Uncharacterized	Late
JF974311.1_ prot AET98253.1_365	hypothetical protein	Uncharacterized	Late
JF974311.1_ prot AET98254.1_366	hypothetical protein	Uncharacterized	Late
JF974311.1_ prot AET98257.1_369	hypothetical protein	Uncharacterized	Late
JF974311.1_ prot AET98258.1_370	hypothetical protein	Uncharacterized	Late
JF974311.1_ prot AET98279.1_391	hypothetical protein	Uncharacterized	Late
JF974311.1_ prot AET98295.1_407	hypothetical protein	Uncharacterized	Late
JF974311.1_ prot AET98303.1_415	hypothetical protein	Uncharacterized	Late
JF974311.1_ prot AET98304.1_416	hypothetical protein	Uncharacterized	Late
JF974311.1_ prot AET98306.1_418	hypothetical protein	Uncharacterized	Late
JF974311.1_ prot AET98308.1_420	hypothetical protein	Uncharacterized	Late
JF974311.1_ prot AET98313.1_425	hypothetical protein	Uncharacterized	Late
JF974311.1_ prot AET98327.1_439	hypothetical protein	Uncharacterized	Late
JF974311.1_prot_AET97890.1_2	hypothetical protein	Uncharacterized	Undefined
JF974311.1_prot_AET97898.1_10	hypothetical protein	Uncharacterized	Undefined
JF974311.1_prot_AET97900.1_12	hypothetical protein	Uncharacterized	Undefined
JF974311.1_prot_AET97929.1_41	hypothetical protein	Uncharacterized	Undefined
JF974311.1_prot_AET97932.1_44	hypothetical protein	Uncharacterized	Undefined
JF974311.1_prot_AET97943.1_55	hypothetical protein	Uncharacterized	Undefined
JF974311.1_prot_AET97956.1_68	hypothetical protein	Uncharacterized	Undefined
JF974311.1_prot_AET97966.1_78	hypothetical protein	Uncharacterized	Undefined
JF974311.1_prot_AET97969.1_81	hypothetical protein	Uncharacterized	Undefined
JF974311.1_prot_AET97995.1_107	hypothetical protein	Uncharacterized	Undefined
JF974311.1_prot_AET98000.1_112	hypothetical protein	Uncharacterized	Undefined
JF974311.1_ prot AET98018.1_130	hypothetical protein	Uncharacterized	Undefined
JF974311.1_ prot AET98020.1_132	hypothetical protein	Uncharacterized	Undefined
JF974311.1_ prot AET98023.1_135	hypothetical protein	Uncharacterized	Undefined
JF974311.1_ prot AET98037.1_149	hypothetical protein	Uncharacterized	Undefined
JF974311.1_ prot AET98052.1_164	hypothetical protein	Uncharacterized	Undefined
JF974311.1_ prot AET98074.1_186	hypothetical protein	Uncharacterized	Undefined
JF974311.1_ prot AET98091.1_203	hypothetical protein	Uncharacterized	Undefined
JF974311.1_ prot AET98102.1_214	hypothetical protein	Uncharacterized	Undefined
JF974311.1_ prot AET98118.1_230	hypothetical protein	Uncharacterized	Undefined
JF974311.1_ prot AET98131.1_243	hypothetical protein	Uncharacterized	Undefined
JF974311.1_ prot AET98156.1_268	hypothetical protein	Uncharacterized	Undefined
JF974311.1_ prot AET98157.1_269	hypothetical protein	Uncharacterized	Undefined
JF974311.1_ prot AET98184.1_296	hypothetical protein	Uncharacterized	Undefined
JF974311.1_ prot AET98205.1_317	hypothetical protein	Uncharacterized	Undefined
JF974311.1_ prot AET98210.1_322	hypothetical protein	Uncharacterized	Undefined
JF974311.1_ prot AET98220.1_332	hypothetical protein	Uncharacterized	Undefined
JF974311.1_ prot AET98232.1_344	hypothetical protein	Uncharacterized	Undefined
JF974311.1_ prot AET98242.1_354	hypothetical protein	Uncharacterized	Undefined
JF974311.1_ prot AET98277.1_389	hypothetical protein	Uncharacterized	Undefined
JF974311.1_ prot AET98291.1_403	hypothetical protein	Uncharacterized	Undefined
JF974311.1_ prot AET98305.1_417	hypothetical protein	Uncharacterized	Undefined
JF974311.1_ prot AET98318.1_430	hypothetical protein	Uncharacterized	Undefined
JF974311.1_ prot AET98332.1_444	hypothetical protein	Uncharacterized	Undefined
JF974311.1_prot_AET97934.1_46	hypothetical protein	Uncharacterized	Undefined
JF974311.1_prot_AET97935.1_47	hypothetical protein	Uncharacterized	Undefined
JF974311.1_prot_AET97945.1_57	hypothetical protein	Uncharacterized	Undefined
JF974311.1_prot_AET97974.1_86	hypothetical protein	Uncharacterized	Undefined
JF974311.1_ prot AET98045.1_157	hypothetical protein	Uncharacterized	Undefined
JF974311.1_ prot AET98053.1_165	hypothetical protein	Uncharacterized	Undefined
JF974311.1_ prot AET98088.1_200	hypothetical protein	Uncharacterized	Undefined
JF974311.1_ prot AET98089.1_201	hypothetical protein	Uncharacterized	Undefined
JF974311.1_ prot AET98090.1_202	hypothetical protein	Uncharacterized	Undefined
JF974311.1_ prot AET98119.1_231	hypothetical protein	Uncharacterized	Undefined
JF974311.1_ prot AET98181.1_293	hypothetical protein	Uncharacterized	Undefined
JF974311.1_ prot AET98187.1_299	hypothetical protein	Uncharacterized	Undefined
JF974311.1_ prot AET98193.1_305	hypothetical protein	Uncharacterized	Undefined
JF974311.1_ prot AET98233.1_345	hypothetical protein	Uncharacterized	Undefined
JF974311.1_ prot AET98260.1_372	hypothetical protein	Uncharacterized	Undefined
JF974311.1_prot_AET97958.1_70	virion packaging ATPase; DNA packaging ATPase; poxvirus A32L	Virion structure and morphogenesis	Late
JF974311.1_prot_AET97989.1_101	vesicle-associated membrane protein; synaptobrevin	Virion structure and morphogenesis	Undefined
JF974311.1_prot_AET97971.1_83	major capsid protein	Virion structure and morphogenesis	Late
*Some genes could not be confidently assign to a defined temporal class of expression in Ku et al., 2020, thus they are stated as "Undefined" in this study
