# Supplementary material for: Comparative Analysis of Transcriptional Regulation Patterns: Understanding the Gene Expression Profile in Nucleocytoviricota
Source: Pathogens. 2021 Jul 24;10(8):935. doi: 10.3390/pathogens10080935 (PMC8400408; doi:10.3390/pathogens10080935)
Supplement: Supplementary file 1 [file pathogens-10-00935-s001.zip › Supplementary Table S7.xlsx]

## Sheet: Table S7
Table S7. Acanthamoeba castellanii medusavirus (Medusaviridae) functional/temporal gene classification
Genbank protein ID	Function	NCVOG category	Temporal classification
AP018495.1_prot_BBI30167.1_27	DEDDy 3'-5' exonuclease	DNA replication, recombination and repair	Intermediate
AP018495.1_prot_BBI30173.1_33	putative GIY-YIG endonuclease	DNA replication, recombination and repair	Late
AP018495.1_prot_BBI30201.1_61	Histone H2B	DNA replication, recombination and repair	Intermediate
AP018495.1_prot_BBI30211.1_71	YqaJ viral recombinase	DNA replication, recombination and repair	Intermediate
AP018495.1_prot_BBI30215.1_75	DNA methyltransferase	DNA replication, recombination and repair	Intermediate
AP018495.1_prot_BBI30246.1_106	linker histone H1	DNA replication, recombination and repair	Early
AP018495.1_prot_BBI30332.1_192	Putative holliday junction resolvase	DNA replication, recombination and repair	Intermediate
AP018495.1_prot_BBI30364.1_224	ribonuclease HII	DNA replication, recombination and repair	Intermediate
AP018495.1_prot_BBI30394.1_254	Histone H4	DNA replication, recombination and repair	Intermediate
AP018495.1_prot_BBI30395.1_255	Histone H3	DNA replication, recombination and repair	Intermediate
AP018495.1_prot_BBI30407.1_267	exonuclease domain-containing protein	DNA replication, recombination and repair	Intermediate
AP018495.1_prot_BBI30452.1_312	DNA-3-methyladenine glycosylase	DNA replication, recombination and repair	Intermediate
AP018495.1_prot_BBI30458.1_318	Histone H2A	DNA replication, recombination and repair	Intermediate
AP018495.1_prot_BBI30459.1_319	PIF1-like helicase	DNA replication, recombination and repair	Early
AP018495.1_prot_BBI30503.1_363	Ribonuclease H	DNA replication, recombination and repair	Early
AP018495.1_prot_BBI30505.1_365	replication factor C large subunit	DNA replication, recombination and repair	Early
AP018495.1_prot_BBI30515.1_375	DNA helicase	DNA replication, recombination and repair	Early
AP018495.1_prot_BBI30521.1_381	Endonuclease V	DNA replication, recombination and repair	Intermediate
AP018495.1_prot_BBI30549.1_409	Putative DNA primase	DNA replication, recombination and repair	Early
AP018495.1_prot_BBI30551.1_411	DNA polymerase	DNA replication, recombination and repair	Early
AP018495.1_prot_BBI30486.1_346	proliferating cell nuclear antigen	DNA replication, recombination and repair	Intermediate
AP018495.1_prot_BBI30554.1_414	proliferating cell nuclear antigen	DNA replication, recombination and repair	Intermediate
AP018495.1_prot_BBI30316.1_176	putative HNH endonuclease	Host-virus interaction	Intermediate
AP018495.1_prot_BBI30142.1_2	Putative HD Hydrolase	Miscellaneous	Intermediate
AP018495.1_prot_BBI30187.1_47	MORN repeat-containing protein	Miscellaneous	Early
AP018495.1_prot_BBI30232.1_92	zf-PARP domain-containing protein	Miscellaneous	Early
AP018495.1_prot_BBI30263.1_123	PKD domain-containing protein	Miscellaneous	Intermediate
AP018495.1_prot_BBI30278.1_138	PIN domain-containing protein	Miscellaneous	Intermediate
AP018495.1_prot_BBI30279.1_139	BTB/POZ domain-containing protein	Miscellaneous	Intermediate
AP018495.1_prot_BBI30289.1_149	High mobility group protein	Miscellaneous	Intermediate
AP018495.1_prot_BBI30297.1_157	Ankyrin repeat protein	Miscellaneous	Early
AP018495.1_prot_BBI30309.1_169	zf-PARP domain-containing protein	Miscellaneous	Early
AP018495.1_prot_BBI30343.1_203	molybdenum cofactor carrier	Miscellaneous	Intermediate
AP018495.1_prot_BBI30344.1_204	BTB/POZ domain-containing protein	Miscellaneous	Early
AP018495.1_prot_BBI30351.1_211	macro domain-containing protein	Miscellaneous	Early
AP018495.1_prot_BBI30355.1_215	Serine hydrolase	Miscellaneous	Intermediate
AP018495.1_prot_BBI30360.1_220	G2/mitotic-specific cyclin	Miscellaneous	Intermediate
AP018495.1_prot_BBI30385.1_245	putative RING finger protein	Miscellaneous	Intermediate
AP018495.1_prot_BBI30409.1_269	AAA domain-containing protein	Miscellaneous	Early
AP018495.1_prot_BBI30440.1_300	BTB/POZ domain-containing protein	Miscellaneous	Intermediate
AP018495.1_prot_BBI30447.1_307	Putative proliferating cell nuclear antigen	Miscellaneous	Intermediate
AP018495.1_prot_BBI30477.1_337	FG-GAP repeat-containing protein	Miscellaneous	Intermediate
AP018495.1_prot_BBI30481.1_341	PAN domain-containing protein	Miscellaneous	Late
AP018495.1_prot_BBI30482.1_342	PAN domain-containing protein	Miscellaneous	Late
AP018495.1_prot_BBI30512.1_372	WD40 domain-containing protein	Miscellaneous	Early
AP018495.1_prot_BBI30528.1_388	UBA-like domain-containing protein	Miscellaneous	Early
AP018495.1_prot_BBI30546.1_406	SET domain-containing protein	Miscellaneous	Intermediate
AP018495.1_prot_BBI30564.1_424	BTB/POZ domain-containing protein	Miscellaneous	Early
AP018495.1_prot_BBI30573.1_433	LYR motif-containing protein	Miscellaneous	Intermediate
AP018495.1_prot_BBI30594.1_454	PAN domain-containing protein	Miscellaneous	Intermediate
AP018495.1_prot_BBI30595.1_455	zf-MYND domain-containing protain	Miscellaneous	Early
AP018495.1_prot_BBI30180.1_40	nucleotide sugar dehydrogenase	Nucleotide metabolism	Early
AP018495.1_prot_BBI30181.1_41	thymidylate kinase	Nucleotide metabolism	Intermediate
AP018495.1_prot_BBI30404.1_264	thymidylate synthase	Nucleotide metabolism	Intermediate
AP018495.1_prot_BBI30419.1_279	ribonucleotide reductase large subunit	Nucleotide metabolism	Early
AP018495.1_prot_BBI30427.1_287	ribonucleotide reductase small subunit	Nucleotide metabolism	Early
AP018495.1_prot_BBI30480.1_340	nucleoside diphosphate kinase	Nucleotide metabolism	Early
AP018495.1_prot_BBI30488.1_348	deoxyuridine triphosphatase	Nucleotide metabolism	Intermediate
AP018495.1_prot_BBI30349.1_209	dual specificity phosphatase	Other metabolic functions	Intermediate
AP018495.1_prot_BBI30164.1_24	Putative Glycosyltransferase	Other metabolic functions	Early
AP018495.1_prot_BBI30322.1_182	glutaredoxin	Other metabolic functions	Intermediate
AP018495.1_prot_BBI30359.1_219	beta-galactosidase	Other metabolic functions	Early
AP018495.1_prot_BBI30422.1_282	Class 3 lipase	Other metabolic functions	Late
AP018495.1_prot_BBI30438.1_298	dihydrofolate reductase	Other metabolic functions	Early
AP018495.1_prot_BBI30456.1_316	deoxycytidylate deaminase	Other metabolic functions	Early
AP018495.1_prot_BBI30489.1_349	Thioredoxin	Other metabolic functions	Intermediate
AP018495.1_prot_BBI30496.1_356	GTP binding nuclear protein Ran	Other metabolic functions	Intermediate
AP018495.1_prot_BBI30538.1_398	protein phosphatase 2C	Other metabolic functions	Late
AP018495.1_prot_BBI30559.1_419	Metacaspase	Other metabolic functions	Intermediate
AP018495.1_prot_BBI30588.1_448	mitochondrial chaperone BCS1	Other metabolic functions	Early
AP018495.1_prot_BBI30599.1_459	dihydrofolate reductase	Other metabolic functions	Intermediate
AP018495.1_prot_BBI30146.1_6	F-box domain-containing protein	Signal transduction regulation	Intermediate
AP018495.1_prot_BBI30152.1_12	Ser/Thr protein kinase	Signal transduction regulation	Early
AP018495.1_prot_BBI30219.1_79	F-box domain-containing protein	Signal transduction regulation	Late
AP018495.1_prot_BBI30227.1_87	Ser/Thr protein kinase	Signal transduction regulation	Intermediate
AP018495.1_prot_BBI30249.1_109	F-box domain-containing protein	Signal transduction regulation	Late
AP018495.1_prot_BBI30285.1_145	Ser/Thr protein kinase	Signal transduction regulation	Intermediate
AP018495.1_prot_BBI30288.1_148	Ser/Thr protein kinase	Signal transduction regulation	Intermediate
AP018495.1_prot_BBI30296.1_156	F-box domain-containing protein	Signal transduction regulation	Early
AP018495.1_prot_BBI30403.1_263	Ser/Thr protein kinase	Signal transduction regulation	Early
AP018495.1_prot_BBI30449.1_309	F-box domain-containing protein	Signal transduction regulation	Early
AP018495.1_prot_BBI30464.1_324	Ser/Thr protein kinase	Signal transduction regulation	Intermediate
AP018495.1_prot_BBI30474.1_334	F-box domain-containing protein	Signal transduction regulation	Late
AP018495.1_prot_BBI30552.1_412	Ser/Thr protein kinase	Signal transduction regulation	Intermediate
AP018495.1_prot_BBI30593.1_453	F-box domain-containing protein	Signal transduction regulation	Late
AP018495.1_prot_BBI30145.1_5	Rho termination factor N-terminal domain-containing protein	Transcription and RNA processing	Intermediate
AP018495.1_prot_BBI30256.1_116	Rho termination factor N-terminal domain-containing protein	Transcription and RNA processing	Intermediate
AP018495.1_prot_BBI30265.1_125	poly A polymerase regulatory subunit	Transcription and RNA processing	Early
AP018495.1_prot_BBI30336.1_196	putative late transcription factor VLTF-3	Transcription and RNA processing	Intermediate
AP018495.1_prot_BBI30384.1_244	putative tRNA-His guanylyltransferase	Transcription and RNA processing	Intermediate
AP018495.1_prot_BBI30461.1_321	Rho termination factor N-terminal domain-containing protein	Transcription and RNA processing	Intermediate
AP018495.1_prot_BBI30501.1_361	Rho termination factor N-terminal domain-containing protein	Transcription and RNA processing	Intermediate
AP018495.1_prot_BBI30560.1_420	putative VLTF-2 transcription factor	Transcription and RNA processing	Intermediate
AP018495.1_prot_BBI30570.1_430	NUDIX hydrolase	Transcription and RNA processing	Intermediate
AP018495.1_prot_BBI30579.1_439	transcription elongation factor S-II	Transcription and RNA processing	Intermediate
AP018495.1_prot_BBI30533.1_393	initiation factor eIF1/SUI	Translation	Intermediate
AP018495.1_prot_BBI30141.1_1	Hypothetical protein	Uncharacterized	Intermediate
AP018495.1_prot_BBI30143.1_3	Hypothetical protein	Uncharacterized	Early
AP018495.1_prot_BBI30144.1_4	Hypothetical protein	Uncharacterized	Early
AP018495.1_prot_BBI30147.1_7	Hypothetical protein	Uncharacterized	Intermediate
AP018495.1_prot_BBI30148.1_8	Hypothetical protein	Uncharacterized	Late
AP018495.1_prot_BBI30149.1_9	Hypothetical protein	Uncharacterized	Early
AP018495.1_prot_BBI30150.1_10	Hypothetical protein	Uncharacterized	Late
AP018495.1_prot_BBI30151.1_11	Hypothetical protein	Uncharacterized	Intermediate
AP018495.1_prot_BBI30153.1_13	Hypothetical protein	Uncharacterized	Intermediate
AP018495.1_prot_BBI30154.1_14	Hypothetical protein	Uncharacterized	Intermediate
AP018495.1_prot_BBI30155.1_15	Hypothetical protein	Uncharacterized	Intermediate
AP018495.1_prot_BBI30156.1_16	Hypothetical protein	Uncharacterized	Late
AP018495.1_prot_BBI30157.1_17	Hypothetical protein	Uncharacterized	Intermediate
AP018495.1_prot_BBI30158.1_18	Hypothetical protein	Uncharacterized	Late
AP018495.1_prot_BBI30159.1_19	DUF2493 domain-containing protein	Uncharacterized	Intermediate
AP018495.1_prot_BBI30160.1_20	Hypothetical protein	Uncharacterized	Intermediate
AP018495.1_prot_BBI30161.1_21	Hypothetical protein	Uncharacterized	Intermediate
AP018495.1_prot_BBI30162.1_22	Hypothetical protein	Uncharacterized	Early
AP018495.1_prot_BBI30163.1_23	Hypothetical protein	Uncharacterized	Early
AP018495.1_prot_BBI30165.1_25	Hypothetical protein	Uncharacterized	Intermediate
AP018495.1_prot_BBI30166.1_26	Hypothetical protein	Uncharacterized	Late
AP018495.1_prot_BBI30168.1_28	Hypothetical protein	Uncharacterized	Late
AP018495.1_prot_BBI30169.1_29	Hypothetical protein	Uncharacterized	Intermediate
AP018495.1_prot_BBI30170.1_30	Hypothetical protein	Uncharacterized	Intermediate
AP018495.1_prot_BBI30171.1_31	Hypothetical protein	Uncharacterized	Early
AP018495.1_prot_BBI30172.1_32	Hypothetical protein	Uncharacterized	Intermediate
AP018495.1_prot_BBI30174.1_34	Hypothetical protein	Uncharacterized	Intermediate
AP018495.1_prot_BBI30175.1_35	Hypothetical protein	Uncharacterized	Late
AP018495.1_prot_BBI30176.1_36	Hypothetical protein	Uncharacterized	Intermediate
AP018495.1_prot_BBI30178.1_38	Hypothetical protein	Uncharacterized	Intermediate
AP018495.1_prot_BBI30179.1_39	Hypothetical protein	Uncharacterized	Late
AP018495.1_prot_BBI30182.1_42	Hypothetical protein	Uncharacterized	Intermediate
AP018495.1_prot_BBI30183.1_43	Hypothetical protein	Uncharacterized	Intermediate
AP018495.1_prot_BBI30184.1_44	Hypothetical protein	Uncharacterized	Late
AP018495.1_prot_BBI30185.1_45	Hypothetical protein	Uncharacterized	Early
AP018495.1_prot_BBI30186.1_46	Hypothetical protein	Uncharacterized	Intermediate
AP018495.1_prot_BBI30188.1_48	Hypothetical protein	Uncharacterized	Intermediate
AP018495.1_prot_BBI30188.1_48	Hypothetical protein	Uncharacterized	Intermediate
AP018495.1_prot_BBI30190.1_50	Hypothetical protein	Uncharacterized	Intermediate
AP018495.1_prot_BBI30191.1_51	Hypothetical protein	Uncharacterized	Intermediate
AP018495.1_prot_BBI30192.1_52	Hypothetical protein	Uncharacterized	Intermediate
AP018495.1_prot_BBI30193.1_53	Hypothetical protein	Uncharacterized	Late
AP018495.1_prot_BBI30194.1_54	Hypothetical protein	Uncharacterized	Intermediate
AP018495.1_prot_BBI30195.1_55	Hypothetical protein	Uncharacterized	Intermediate
AP018495.1_prot_BBI30196.1_56	Hypothetical protein	Uncharacterized	Intermediate
AP018495.1_prot_BBI30197.1_57	Hypothetical protein	Uncharacterized	Intermediate
AP018495.1_prot_BBI30198.1_58	Hypothetical protein	Uncharacterized	Early
AP018495.1_prot_BBI30199.1_59	Hypothetical protein	Uncharacterized	Intermediate
AP018495.1_prot_BBI30200.1_60	Hypothetical protein	Uncharacterized	Intermediate
AP018495.1_prot_BBI30202.1_62	Hypothetical protein	Uncharacterized	Late
AP018495.1_prot_BBI30203.1_63	Hypothetical protein	Uncharacterized	Intermediate
AP018495.1_prot_BBI30204.1_64	Hypothetical protein	Uncharacterized	Intermediate
AP018495.1_prot_BBI30205.1_65	Hypothetical protein	Uncharacterized	Intermediate
AP018495.1_prot_BBI30206.1_66	Hypothetical protein	Uncharacterized	Intermediate
AP018495.1_prot_BBI30207.1_67	Hypothetical protein	Uncharacterized	Early
AP018495.1_prot_BBI30208.1_68	Hypothetical protein	Uncharacterized	Early
AP018495.1_prot_BBI30209.1_69	Hypothetical protein	Uncharacterized	Intermediate
AP018495.1_prot_BBI30210.1_70	Hypothetical protein	Uncharacterized	Intermediate
AP018495.1_prot_BBI30212.1_72	Hypothetical protein	Uncharacterized	Intermediate
AP018495.1_prot_BBI30213.1_73	Hypothetical protein	Uncharacterized	Late
AP018495.1_prot_BBI30214.1_74	Hypothetical protein	Uncharacterized	Intermediate
AP018495.1_prot_BBI30216.1_76	Hypothetical protein	Uncharacterized	Late
AP018495.1_prot_BBI30217.1_77	Hypothetical protein	Uncharacterized	Intermediate
AP018495.1_prot_BBI30218.1_78	Hypothetical protein	Uncharacterized	Intermediate
AP018495.1_prot_BBI30220.1_80	Hypothetical protein	Uncharacterized	Intermediate
AP018495.1_prot_BBI30221.1_81	Hypothetical protein	Uncharacterized	Early
AP018495.1_prot_BBI30222.1_82	Hypothetical protein	Uncharacterized	Intermediate
AP018495.1_prot_BBI30223.1_83	Hypothetical protein	Uncharacterized	Early
AP018495.1_prot_BBI30224.1_84	Hypothetical protein	Uncharacterized	Early
AP018495.1_prot_BBI30225.1_85	Hypothetical protein	Uncharacterized	Intermediate
AP018495.1_prot_BBI30226.1_86	Hypothetical protein	Uncharacterized	Intermediate
AP018495.1_prot_BBI30228.1_88	Hypothetical protein	Uncharacterized	Late
AP018495.1_prot_BBI30229.1_89	Hypothetical protein	Uncharacterized	Intermediate
AP018495.1_prot_BBI30230.1_90	Hypothetical protein	Uncharacterized	Intermediate
AP018495.1_prot_BBI30231.1_91	Hypothetical protein	Uncharacterized	Late
AP018495.1_prot_BBI30233.1_93	DUF4804 domain-containing protein	Uncharacterized	Late
AP018495.1_prot_BBI30234.1_94	Hypothetical protein	Uncharacterized	Early
AP018495.1_prot_BBI30235.1_95	Hypothetical protein	Uncharacterized	Early
AP018495.1_prot_BBI30236.1_96	Hypothetical protein	Uncharacterized	Intermediate
AP018495.1_prot_BBI30237.1_97	Hypothetical protein	Uncharacterized	Early
AP018495.1_prot_BBI30238.1_98	Hypothetical protein	Uncharacterized	Early
AP018495.1_prot_BBI30239.1_99	Hypothetical protein	Uncharacterized	Early
AP018495.1_prot_BBI30240.1_100	Hypothetical protein	Uncharacterized	Intermediate
AP018495.1_prot_BBI30241.1_101	Hypothetical protein	Uncharacterized	Late
AP018495.1_prot_BBI30242.1_102	Hypothetical protein	Uncharacterized	Early
AP018495.1_prot_BBI30243.1_103	Hypothetical protein	Uncharacterized	Late
AP018495.1_prot_BBI30244.1_104	Hypothetical protein	Uncharacterized	Intermediate
AP018495.1_prot_BBI30245.1_105	Hypothetical protein	Uncharacterized	Late
AP018495.1_prot_BBI30247.1_107	Hypothetical protein	Uncharacterized	Early
AP018495.1_prot_BBI30248.1_108	Hypothetical protein	Uncharacterized	Early
AP018495.1_prot_BBI30250.1_110	Hypothetical protein	Uncharacterized	Intermediate
AP018495.1_prot_BBI30251.1_111	Hypothetical protein	Uncharacterized	Intermediate
AP018495.1_prot_BBI30252.1_112	Hypothetical protein	Uncharacterized	Late
AP018495.1_prot_BBI30253.1_113	Hypothetical protein	Uncharacterized	Intermediate
AP018495.1_prot_BBI30254.1_114	Hypothetical protein	Uncharacterized	Early
AP018495.1_prot_BBI30255.1_115	Hypothetical protein	Uncharacterized	Intermediate
AP018495.1_prot_BBI30257.1_117	Hypothetical protein	Uncharacterized	Early
AP018495.1_prot_BBI30258.1_118	Hypothetical protein	Uncharacterized	Early
AP018495.1_prot_BBI30259.1_119	Hypothetical protein	Uncharacterized	Late
AP018495.1_prot_BBI30260.1_120	Hypothetical protein	Uncharacterized	Intermediate
AP018495.1_prot_BBI30261.1_121	Hypothetical protein	Uncharacterized	Intermediate
AP018495.1_prot_BBI30262.1_122	Hypothetical protein	Uncharacterized	Late
AP018495.1_prot_BBI30264.1_124	Hypothetical protein	Uncharacterized	Early
AP018495.1_prot_BBI30266.1_126	Hypothetical protein	Uncharacterized	Late
AP018495.1_prot_BBI30267.1_127	Hypothetical protein	Uncharacterized	Early
AP018495.1_prot_BBI30268.1_128	Hypothetical protein	Uncharacterized	Intermediate
AP018495.1_prot_BBI30269.1_129	Hypothetical protein	Uncharacterized	Late
AP018495.1_prot_BBI30270.1_130	Hypothetical protein	Uncharacterized	Intermediate
AP018495.1_prot_BBI30271.1_131	Hypothetical protein	Uncharacterized	Intermediate
AP018495.1_prot_BBI30272.1_132	Hypothetical protein	Uncharacterized	Intermediate
AP018495.1_prot_BBI30273.1_133	Hypothetical protein	Uncharacterized	Early
AP018495.1_prot_BBI30274.1_134	Hypothetical protein	Uncharacterized	Late
AP018495.1_prot_BBI30275.1_135	Hypothetical protein	Uncharacterized	Early
AP018495.1_prot_BBI30276.1_136	Hypothetical protein	Uncharacterized	Early
AP018495.1_prot_BBI30277.1_137	Hypothetical protein	Uncharacterized	Intermediate
AP018495.1_prot_BBI30280.1_140	Hypothetical protein	Uncharacterized	Intermediate
AP018495.1_prot_BBI30281.1_141	Hypothetical protein	Uncharacterized	Early
AP018495.1_prot_BBI30282.1_142	Hypothetical protein	Uncharacterized	Early
AP018495.1_prot_BBI30283.1_143	Hypothetical protein	Uncharacterized	Early
AP018495.1_prot_BBI30284.1_144	Hypothetical protein	Uncharacterized	Early
AP018495.1_prot_BBI30286.1_146	Hypothetical protein	Uncharacterized	Late
AP018495.1_prot_BBI30287.1_147	Hypothetical protein	Uncharacterized	Intermediate
AP018495.1_prot_BBI30290.1_150	Hypothetical protein	Uncharacterized	Intermediate
AP018495.1_prot_BBI30291.1_151	Hypothetical protein	Uncharacterized	Intermediate
AP018495.1_prot_BBI30292.1_152	Hypothetical protein	Uncharacterized	Intermediate
AP018495.1_prot_BBI30293.1_153	Hypothetical protein	Uncharacterized	Intermediate
AP018495.1_prot_BBI30294.1_154	Hypothetical protein	Uncharacterized	Intermediate
AP018495.1_prot_BBI30295.1_155	Hypothetical protein	Uncharacterized	Early
AP018495.1_prot_BBI30298.1_158	Hypothetical protein	Uncharacterized	Late
AP018495.1_prot_BBI30299.1_159	Hypothetical protein	Uncharacterized	Early
AP018495.1_prot_BBI30300.1_160	Hypothetical protein	Uncharacterized	Intermediate
AP018495.1_prot_BBI30301.1_161	Hypothetical protein	Uncharacterized	Intermediate
AP018495.1_prot_BBI30302.1_162	Hypothetical protein	Uncharacterized	Intermediate
AP018495.1_prot_BBI30303.1_163	Hypothetical protein	Uncharacterized	Late
AP018495.1_prot_BBI30304.1_164	Hypothetical protein	Uncharacterized	Intermediate
AP018495.1_prot_BBI30305.1_165	Hypothetical protein	Uncharacterized	Late
AP018495.1_prot_BBI30306.1_166	Hypothetical protein	Uncharacterized	Intermediate
AP018495.1_prot_BBI30307.1_167	Hypothetical protein	Uncharacterized	Intermediate
AP018495.1_prot_BBI30308.1_168	Hypothetical protein	Uncharacterized	Late
AP018495.1_prot_BBI30310.1_170	Hypothetical protein	Uncharacterized	Late
AP018495.1_prot_BBI30311.1_171	Hypothetical protein	Uncharacterized	Intermediate
AP018495.1_prot_BBI30312.1_172	Hypothetical protein	Uncharacterized	Early
AP018495.1_prot_BBI30313.1_173	Hypothetical protein	Uncharacterized	Intermediate
AP018495.1_prot_BBI30314.1_174	Hypothetical protein	Uncharacterized	Intermediate
AP018495.1_prot_BBI30315.1_175	Hypothetical protein	Uncharacterized	Early
AP018495.1_prot_BBI30318.1_178	Hypothetical protein	Uncharacterized	Intermediate
AP018495.1_prot_BBI30319.1_179	Hypothetical protein	Uncharacterized	Early
AP018495.1_prot_BBI30320.1_180	Hypothetical protein	Uncharacterized	Intermediate
AP018495.1_prot_BBI30321.1_181	Hypothetical protein	Uncharacterized	Intermediate
AP018495.1_prot_BBI30323.1_183	Hypothetical protein	Uncharacterized	Early
AP018495.1_prot_BBI30324.1_184	Hypothetical protein	Uncharacterized	Intermediate
AP018495.1_prot_BBI30325.1_185	Hypothetical protein	Uncharacterized	Intermediate
AP018495.1_prot_BBI30326.1_186	Hypothetical protein	Uncharacterized	Intermediate
AP018495.1_prot_BBI30327.1_187	Hypothetical protein	Uncharacterized	Late
AP018495.1_prot_BBI30328.1_188	Hypothetical protein	Uncharacterized	Intermediate
AP018495.1_prot_BBI30329.1_189	Hypothetical protein	Uncharacterized	Intermediate
AP018495.1_prot_BBI30330.1_190	Hypothetical protein	Uncharacterized	Intermediate
AP018495.1_prot_BBI30331.1_191	Hypothetical protein	Uncharacterized	Intermediate
AP018495.1_prot_BBI30333.1_193	Hypothetical protein	Uncharacterized	Intermediate
AP018495.1_prot_BBI30334.1_194	Hypothetical protein	Uncharacterized	Intermediate
AP018495.1_prot_BBI30335.1_195	Hypothetical protein	Uncharacterized	Intermediate
AP018495.1_prot_BBI30337.1_197	Hypothetical protein	Uncharacterized	Intermediate
AP018495.1_prot_BBI30338.1_198	Hypothetical protein	Uncharacterized	Intermediate
AP018495.1_prot_BBI30339.1_199	Hypothetical protein	Uncharacterized	Intermediate
AP018495.1_prot_BBI30340.1_200	Hypothetical protein	Uncharacterized	Early
AP018495.1_prot_BBI30341.1_201	Hypothetical protein	Uncharacterized	Early
AP018495.1_prot_BBI30342.1_202	Hypothetical protein	Uncharacterized	Early
AP018495.1_prot_BBI30345.1_205	Hypothetical protein	Uncharacterized	Intermediate
AP018495.1_prot_BBI30346.1_206	Hypothetical protein	Uncharacterized	Intermediate
AP018495.1_prot_BBI30347.1_207	Hypothetical protein	Uncharacterized	Early
AP018495.1_prot_BBI30348.1_208	Hypothetical protein	Uncharacterized	Intermediate
AP018495.1_prot_BBI30350.1_210	Hypothetical protein	Uncharacterized	Intermediate
AP018495.1_prot_BBI30352.1_212	Hypothetical protein	Uncharacterized	Early
AP018495.1_prot_BBI30353.1_213	Hypothetical protein	Uncharacterized	Early
AP018495.1_prot_BBI30354.1_214	Hypothetical protein	Uncharacterized	Early
AP018495.1_prot_BBI30356.1_216	Hypothetical protein	Uncharacterized	Intermediate
AP018495.1_prot_BBI30357.1_217	Hypothetical protein	Uncharacterized	Late
AP018495.1_prot_BBI30358.1_218	Hypothetical protein	Uncharacterized	Intermediate
AP018495.1_prot_BBI30361.1_221	Hypothetical protein	Uncharacterized	Intermediate
AP018495.1_prot_BBI30362.1_222	Hypothetical protein	Uncharacterized	Early
AP018495.1_prot_BBI30363.1_223	Hypothetical protein	Uncharacterized	Intermediate
AP018495.1_prot_BBI30365.1_225	Hypothetical protein	Uncharacterized	Early
AP018495.1_prot_BBI30367.1_227	Hypothetical protein	Uncharacterized	Early
AP018495.1_prot_BBI30368.1_228	Hypothetical protein	Uncharacterized	Early
AP018495.1_prot_BBI30370.1_230	Hypothetical protein	Uncharacterized	Intermediate
AP018495.1_prot_BBI30371.1_231	Hypothetical protein	Uncharacterized	Intermediate
AP018495.1_prot_BBI30372.1_232	Hypothetical protein	Uncharacterized	Intermediate
AP018495.1_prot_BBI30373.1_233	Hypothetical protein	Uncharacterized	Intermediate
AP018495.1_prot_BBI30374.1_234	Hypothetical protein	Uncharacterized	Intermediate
AP018495.1_prot_BBI30375.1_235	Hypothetical protein	Uncharacterized	Intermediate
AP018495.1_prot_BBI30376.1_236	Hypothetical protein	Uncharacterized	Intermediate
AP018495.1_prot_BBI30377.1_237	Hypothetical protein	Uncharacterized	Early
AP018495.1_prot_BBI30378.1_238	Hypothetical protein	Uncharacterized	Intermediate
AP018495.1_prot_BBI30379.1_239	Hypothetical protein	Uncharacterized	Intermediate
AP018495.1_prot_BBI30380.1_240	Hypothetical protein	Uncharacterized	Late
AP018495.1_prot_BBI30381.1_241	Hypothetical protein	Uncharacterized	Intermediate
AP018495.1_prot_BBI30382.1_242	Hypothetical protein	Uncharacterized	Intermediate
AP018495.1_prot_BBI30383.1_243	Hypothetical protein	Uncharacterized	Intermediate
AP018495.1_prot_BBI30386.1_246	Hypothetical protein	Uncharacterized	Intermediate
AP018495.1_prot_BBI30387.1_247	Hypothetical protein	Uncharacterized	Early
AP018495.1_prot_BBI30388.1_248	Hypothetical protein	Uncharacterized	Late
AP018495.1_prot_BBI30389.1_249	Hypothetical protein	Uncharacterized	Intermediate
AP018495.1_prot_BBI30390.1_250	Hypothetical protein	Uncharacterized	Intermediate
AP018495.1_prot_BBI30391.1_251	Hypothetical protein	Uncharacterized	Intermediate
AP018495.1_prot_BBI30392.1_252	Hypothetical protein	Uncharacterized	Intermediate
AP018495.1_prot_BBI30393.1_253	Hypothetical protein	Uncharacterized	Intermediate
AP018495.1_prot_BBI30396.1_256	Hypothetical protein	Uncharacterized	Intermediate
AP018495.1_prot_BBI30397.1_257	Hypothetical protein	Uncharacterized	Intermediate
AP018495.1_prot_BBI30398.1_258	Hypothetical protein	Uncharacterized	Early
AP018495.1_prot_BBI30399.1_259	Hypothetical protein	Uncharacterized	Early
AP018495.1_prot_BBI30400.1_260	Hypothetical protein	Uncharacterized	Early
AP018495.1_prot_BBI30401.1_261	Hypothetical protein	Uncharacterized	Early
AP018495.1_prot_BBI30402.1_262	Hypothetical protein	Uncharacterized	Intermediate
AP018495.1_prot_BBI30405.1_265	Hypothetical protein	Uncharacterized	Intermediate
AP018495.1_prot_BBI30406.1_266	Hypothetical protein	Uncharacterized	Intermediate
AP018495.1_prot_BBI30408.1_268	Hypothetical protein	Uncharacterized	Late
AP018495.1_prot_BBI30410.1_270	Hypothetical protein	Uncharacterized	Late
AP018495.1_prot_BBI30411.1_271	Hypothetical protein	Uncharacterized	Early
AP018495.1_prot_BBI30412.1_272	Hypothetical protein	Uncharacterized	Early
AP018495.1_prot_BBI30413.1_273	Hypothetical protein	Uncharacterized	Early
AP018495.1_prot_BBI30414.1_274	Hypothetical protein	Uncharacterized	Intermediate
AP018495.1_prot_BBI30415.1_275	Hypothetical protein	Uncharacterized	Early
AP018495.1_prot_BBI30416.1_276	Hypothetical protein	Uncharacterized	Intermediate
AP018495.1_prot_BBI30417.1_277	Hypothetical protein	Uncharacterized	Early
AP018495.1_prot_BBI30418.1_278	Hypothetical protein	Uncharacterized	Intermediate
AP018495.1_prot_BBI30420.1_280	Hypothetical protein	Uncharacterized	Intermediate
AP018495.1_prot_BBI30421.1_281	Hypothetical protein	Uncharacterized	Intermediate
AP018495.1_prot_BBI30423.1_283	Hypothetical protein	Uncharacterized	Early
AP018495.1_prot_BBI30424.1_284	Hypothetical protein	Uncharacterized	Early
AP018495.1_prot_BBI30425.1_285	Hypothetical protein	Uncharacterized	Intermediate
AP018495.1_prot_BBI30426.1_286	Hypothetical protein	Uncharacterized	Intermediate
AP018495.1_prot_BBI30428.1_288	Hypothetical protein	Uncharacterized	Intermediate
AP018495.1_prot_BBI30429.1_289	Hypothetical protein	Uncharacterized	Early
AP018495.1_prot_BBI30430.1_290	Hypothetical protein	Uncharacterized	Intermediate
AP018495.1_prot_BBI30431.1_291	Hypothetical protein	Uncharacterized	Intermediate
AP018495.1_prot_BBI30432.1_292	Hypothetical protein	Uncharacterized	Intermediate
AP018495.1_prot_BBI30433.1_293	Hypothetical protein	Uncharacterized	Intermediate
AP018495.1_prot_BBI30434.1_294	Hypothetical protein	Uncharacterized	Early
AP018495.1_prot_BBI30435.1_295	Hypothetical protein	Uncharacterized	Early
AP018495.1_prot_BBI30436.1_296	Hypothetical protein	Uncharacterized	Early
AP018495.1_prot_BBI30437.1_297	Hypothetical protein	Uncharacterized	Intermediate
AP018495.1_prot_BBI30439.1_299	Hypothetical protein	Uncharacterized	Early
AP018495.1_prot_BBI30441.1_301	Hypothetical protein	Uncharacterized	Intermediate
AP018495.1_prot_BBI30443.1_303	Hypothetical protein	Uncharacterized	Intermediate
AP018495.1_prot_BBI30444.1_304	Hypothetical protein	Uncharacterized	Early
AP018495.1_prot_BBI30445.1_305	Hypothetical protein	Uncharacterized	Late
AP018495.1_prot_BBI30446.1_306	Hypothetical protein	Uncharacterized	Intermediate
AP018495.1_prot_BBI30448.1_308	Hypothetical protein	Uncharacterized	Intermediate
AP018495.1_prot_BBI30450.1_310	Hypothetical protein	Uncharacterized	Late
AP018495.1_prot_BBI30451.1_311	Hypothetical protein	Uncharacterized	Intermediate
AP018495.1_prot_BBI30453.1_313	Hypothetical protein	Uncharacterized	Early
AP018495.1_prot_BBI30454.1_314	Hypothetical protein	Uncharacterized	Intermediate
AP018495.1_prot_BBI30455.1_315	Hypothetical protein	Uncharacterized	Intermediate
AP018495.1_prot_BBI30457.1_317	Hypothetical protein	Uncharacterized	Intermediate
AP018495.1_prot_BBI30460.1_320	Hypothetical protein	Uncharacterized	Intermediate
AP018495.1_prot_BBI30462.1_322	Hypothetical protein	Uncharacterized	Late
AP018495.1_prot_BBI30463.1_323	Hypothetical protein	Uncharacterized	Intermediate
AP018495.1_prot_BBI30465.1_325	Hypothetical protein	Uncharacterized	Early
AP018495.1_prot_BBI30466.1_326	Hypothetical protein	Uncharacterized	Early
AP018495.1_prot_BBI30467.1_327	Hypothetical protein	Uncharacterized	Early
AP018495.1_prot_BBI30468.1_328	Hypothetical protein	Uncharacterized	Early
AP018495.1_prot_BBI30470.1_330	DUF4326 domain-containing protein	Uncharacterized	Intermediate
AP018495.1_prot_BBI30471.1_331	Hypothetical protein	Uncharacterized	Intermediate
AP018495.1_prot_BBI30472.1_332	Hypothetical protein	Uncharacterized	Intermediate
AP018495.1_prot_BBI30473.1_333	Hypothetical protein	Uncharacterized	Intermediate
AP018495.1_prot_BBI30475.1_335	Hypothetical protein	Uncharacterized	Intermediate
AP018495.1_prot_BBI30476.1_336	Hypothetical protein	Uncharacterized	Intermediate
AP018495.1_prot_BBI30478.1_338	Hypothetical protein	Uncharacterized	Intermediate
AP018495.1_prot_BBI30479.1_339	Hypothetical protein	Uncharacterized	Intermediate
AP018495.1_prot_BBI30483.1_343	Hypothetical protein	Uncharacterized	Late
AP018495.1_prot_BBI30484.1_344	Hypothetical protein	Uncharacterized	Intermediate
AP018495.1_prot_BBI30485.1_345	Hypothetical protein	Uncharacterized	Intermediate
AP018495.1_prot_BBI30487.1_347	Hypothetical protein	Uncharacterized	Early
AP018495.1_prot_BBI30490.1_350	Hypothetical protein	Uncharacterized	Intermediate
AP018495.1_prot_BBI30491.1_351	Hypothetical protein	Uncharacterized	Intermediate
AP018495.1_prot_BBI30492.1_352	Hypothetical protein	Uncharacterized	Intermediate
AP018495.1_prot_BBI30493.1_353	Hypothetical protein	Uncharacterized	Intermediate
AP018495.1_prot_BBI30494.1_354	Hypothetical protein	Uncharacterized	Intermediate
AP018495.1_prot_BBI30495.1_355	Hypothetical protein	Uncharacterized	Intermediate
AP018495.1_prot_BBI30497.1_357	Hypothetical protein	Uncharacterized	Intermediate
AP018495.1_prot_BBI30498.1_358	Hypothetical protein	Uncharacterized	Intermediate
AP018495.1_prot_BBI30499.1_359	Hypothetical protein	Uncharacterized	Early
AP018495.1_prot_BBI30500.1_360	Hypothetical protein	Uncharacterized	Intermediate
AP018495.1_prot_BBI30502.1_362	Hypothetical protein	Uncharacterized	Early
AP018495.1_prot_BBI30504.1_364	Hypothetical protein	Uncharacterized	Intermediate
AP018495.1_prot_BBI30506.1_366	Hypothetical protein	Uncharacterized	Intermediate
AP018495.1_prot_BBI30507.1_367	Hypothetical protein	Uncharacterized	Intermediate
AP018495.1_prot_BBI30508.1_368	Hypothetical protein	Uncharacterized	Early
AP018495.1_prot_BBI30509.1_369	Hypothetical protein	Uncharacterized	Early
AP018495.1_prot_BBI30510.1_370	Hypothetical protein	Uncharacterized	Intermediate
AP018495.1_prot_BBI30511.1_371	Hypothetical protein	Uncharacterized	Intermediate
AP018495.1_prot_BBI30513.1_373	Hypothetical protein	Uncharacterized	Intermediate
AP018495.1_prot_BBI30514.1_374	Hypothetical protein	Uncharacterized	Late
AP018495.1_prot_BBI30516.1_376	Hypothetical protein	Uncharacterized	Intermediate
AP018495.1_prot_BBI30517.1_377	Hypothetical protein	Uncharacterized	Late
AP018495.1_prot_BBI30518.1_378	Hypothetical protein	Uncharacterized	Early
AP018495.1_prot_BBI30519.1_379	Hypothetical protein	Uncharacterized	Early
AP018495.1_prot_BBI30520.1_380	Hypothetical protein	Uncharacterized	Late
AP018495.1_prot_BBI30522.1_382	Hypothetical protein	Uncharacterized	Intermediate
AP018495.1_prot_BBI30523.1_383	Hypothetical protein	Uncharacterized	Intermediate
AP018495.1_prot_BBI30524.1_384	Hypothetical protein	Uncharacterized	Late
AP018495.1_prot_BBI30525.1_385	Hypothetical protein	Uncharacterized	Intermediate
AP018495.1_prot_BBI30526.1_386	Hypothetical protein	Uncharacterized	Intermediate
AP018495.1_prot_BBI30527.1_387	Hypothetical protein	Uncharacterized	Early
AP018495.1_prot_BBI30529.1_389	Hypothetical protein	Uncharacterized	Early
AP018495.1_prot_BBI30530.1_390	Hypothetical protein	Uncharacterized	Intermediate
AP018495.1_prot_BBI30531.1_391	Hypothetical protein	Uncharacterized	Early
AP018495.1_prot_BBI30532.1_392	Hypothetical protein	Uncharacterized	Early
AP018495.1_prot_BBI30534.1_394	Hypothetical protein	Uncharacterized	Early
AP018495.1_prot_BBI30535.1_395	Hypothetical protein	Uncharacterized	Early
AP018495.1_prot_BBI30536.1_396	Hypothetical protein	Uncharacterized	Early
AP018495.1_prot_BBI30537.1_397	Hypothetical protein	Uncharacterized	Intermediate
AP018495.1_prot_BBI30539.1_399	Hypothetical protein	Uncharacterized	Late
AP018495.1_prot_BBI30540.1_400	Hypothetical protein	Uncharacterized	Early
AP018495.1_prot_BBI30541.1_401	Hypothetical protein	Uncharacterized	Early
AP018495.1_prot_BBI30542.1_402	Hypothetical protein	Uncharacterized	Early
AP018495.1_prot_BBI30543.1_403	Hypothetical protein	Uncharacterized	Intermediate
AP018495.1_prot_BBI30544.1_404	Hypothetical protein	Uncharacterized	Early
AP018495.1_prot_BBI30545.1_405	Hypothetical protein	Uncharacterized	Intermediate
AP018495.1_prot_BBI30547.1_407	Hypothetical protein	Uncharacterized	Intermediate
AP018495.1_prot_BBI30548.1_408	Hypothetical protein	Uncharacterized	Intermediate
AP018495.1_prot_BBI30550.1_410	Hypothetical protein	Uncharacterized	Intermediate
AP018495.1_prot_BBI30553.1_413	Hypothetical protein	Uncharacterized	Intermediate
AP018495.1_prot_BBI30555.1_415	Hypothetical protein	Uncharacterized	Intermediate
AP018495.1_prot_BBI30556.1_416	Hypothetical protein	Uncharacterized	Intermediate
AP018495.1_prot_BBI30557.1_417	Hypothetical protein	Uncharacterized	Intermediate
AP018495.1_prot_BBI30558.1_418	Hypothetical protein	Uncharacterized	Intermediate
AP018495.1_prot_BBI30561.1_421	Hypothetical protein	Uncharacterized	Intermediate
AP018495.1_prot_BBI30562.1_422	Hypothetical protein	Uncharacterized	Intermediate
AP018495.1_prot_BBI30563.1_423	Hypothetical protein	Uncharacterized	Late
AP018495.1_prot_BBI30565.1_425	Hypothetical protein	Uncharacterized	Intermediate
AP018495.1_prot_BBI30566.1_426	Hypothetical protein	Uncharacterized	Intermediate
AP018495.1_prot_BBI30567.1_427	Hypothetical protein	Uncharacterized	Intermediate
AP018495.1_prot_BBI30568.1_428	Hypothetical protein	Uncharacterized	Intermediate
AP018495.1_prot_BBI30569.1_429	Hypothetical protein	Uncharacterized	Early
AP018495.1_prot_BBI30571.1_431	Hypothetical protein	Uncharacterized	Intermediate
AP018495.1_prot_BBI30572.1_432	Hypothetical protein	Uncharacterized	Intermediate
AP018495.1_prot_BBI30574.1_434	Hypothetical protein	Uncharacterized	Intermediate
AP018495.1_prot_BBI30575.1_435	Hypothetical protein	Uncharacterized	Early
AP018495.1_prot_BBI30576.1_436	Hypothetical protein	Uncharacterized	Intermediate
AP018495.1_prot_BBI30577.1_437	Hypothetical protein	Uncharacterized	Late
AP018495.1_prot_BBI30578.1_438	Hypothetical protein	Uncharacterized	Intermediate
AP018495.1_prot_BBI30580.1_440	Hypothetical protein	Uncharacterized	Early
AP018495.1_prot_BBI30581.1_441	Hypothetical protein	Uncharacterized	Early
AP018495.1_prot_BBI30582.1_442	Hypothetical protein	Uncharacterized	Intermediate
AP018495.1_prot_BBI30583.1_443	Hypothetical protein	Uncharacterized	Intermediate
AP018495.1_prot_BBI30584.1_444	Hypothetical protein	Uncharacterized	Intermediate
AP018495.1_prot_BBI30585.1_445	Hypothetical protein	Uncharacterized	Early
AP018495.1_prot_BBI30586.1_446	Hypothetical protein	Uncharacterized	Early
AP018495.1_prot_BBI30587.1_447	Hypothetical protein	Uncharacterized	Intermediate
AP018495.1_prot_BBI30589.1_449	Hypothetical protein	Uncharacterized	Intermediate
AP018495.1_prot_BBI30590.1_450	Hypothetical protein	Uncharacterized	Intermediate
AP018495.1_prot_BBI30591.1_451	Hypothetical protein	Uncharacterized	Early
AP018495.1_prot_BBI30592.1_452	Hypothetical protein	Uncharacterized	Intermediate
AP018495.1_prot_BBI30596.1_456	Hypothetical protein	Uncharacterized	Intermediate
AP018495.1_prot_BBI30597.1_457	Hypothetical protein	Uncharacterized	Intermediate
AP018495.1_prot_BBI30598.1_458	Hypothetical protein	Uncharacterized	Intermediate
AP018495.1_prot_BBI30600.1_460	Hypothetical protein	Uncharacterized	Intermediate
AP018495.1_prot_BBI30601.1_461	Hypothetical protein	Uncharacterized	Intermediate
AP018495.1_prot_BBI30177.1_37	VV A32-like virion packaging ATPase	Virion structure and morphogenesis	Intermediate
AP018495.1_prot_BBI30317.1_177	Major Capsid Protein	Virion structure and morphogenesis	Intermediate
AP018495.1_prot_BBI30366.1_226	putative membrane protein	Virion structure and morphogenesis	Intermediate
AP018495.1_prot_BBI30369.1_229	putative VV A32-like packaging ATPase	Virion structure and morphogenesis	Intermediate
AP018495.1_prot_BBI30442.1_302	VV A32-like virion packaging ATPase	Virion structure and morphogenesis	Intermediate
AP018495.1_prot_BBI30469.1_329	putative myristoylated membrane protein	Virion structure and morphogenesis	Late
